# Supplementary material for: ﻿Phylogenetic placement of eight poorly known spiders of Microdipoena (Araneae, Mysmenidae), with descriptions of five new species
Source: Zookeys. 2023 Aug 21;1175:333–73. doi: 10.3897/zookeys.1175.90920 (PMC10463272; doi:10.3897/zookeys.1175.90920)
Supplement: XML Treatment for Microdipoena [file zookeys.1175.90920-treatment1.xml]

<!DOCTYPE tp:taxon-treatment
  PUBLIC "-//TaxonX//DTD Taxonomic Treatment Publishing DTD v0 20100105//EN" "tax-treatment-NSO.dtd">
<tp:taxon-treatment xmlns:tp="http://www.plazi.org/taxpub"><tp:treatment-meta><kwd-group><label>Taxon classification</label><kwd>
                <named-content content-type="kingdom">Animalia</named-content>
              </kwd><kwd>
                <named-content content-type="order">Araneae</named-content>
              </kwd><kwd>
                <named-content content-type="family">Mysmenidae</named-content>
              </kwd></kwd-group><mixed-citation publication-type="journal"><person-group><name><surname>Zhang</surname><given-names>Qiuqiu</given-names></name><name><surname>Lin</surname><given-names>Yucheng</given-names></name></person-group><article-title>﻿Phylogenetic placement of eight poorly known spiders of <italic><tp:taxon-name><tp:taxon-name-part taxon-name-part-type="genus" reg="Microdipoena">Microdipoena</tp:taxon-name-part></tp:taxon-name></italic> (<tp:taxon-name><tp:taxon-name-part taxon-name-part-type="order">Araneae</tp:taxon-name-part></tp:taxon-name>, <tp:taxon-name><tp:taxon-name-part taxon-name-part-type="family">Mysmenidae</tp:taxon-name-part></tp:taxon-name>), with descriptions of five new species</article-title><source>Zookeys</source><day>21</day><month>08</month><year>2023</year><volume>1175</volume><fpage>333</fpage><lpage>373</lpage><pub-id pub-id-type="doi">10.3897/zookeys.1175.90920</pub-id></mixed-citation></tp:treatment-meta><tp:nomenclature><label>﻿Genus</label><tp:taxon-name>
              <object-id xmlns:xlink="http://www.w3.org/1999/xlink" content-type="arpha" xlink:type="simple">3A367307-E9F3-5E6A-AB71-A52529288571</object-id>
              <tp:taxon-name-part taxon-name-part-type="genus" reg="Microdipoena">Microdipoena</tp:taxon-name-part>
            </tp:taxon-name><tp:taxon-authority>Banks, 1895</tp:taxon-authority><tp:nomenclature-citation-list><tp:nomenclature-citation><tp:taxon-name>
                  <tp:taxon-name-part taxon-name-part-type="genus" reg="Mysmena">Mysmena</tp:taxon-name-part>
                </tp:taxon-name><comment>Simon, 1895: 149.</comment></tp:nomenclature-citation><tp:nomenclature-citation><tp:taxon-name>
                  <tp:taxon-name-part taxon-name-part-type="genus" reg="Microdipoena">Microdipoena</tp:taxon-name-part>
                </tp:taxon-name><comment>Banks, 1895: 85 (synonymized by <xref ref-type="bibr" rid="B8">Bishop and Crosby 1926</xref>: 127).</comment></tp:nomenclature-citation><tp:nomenclature-citation><tp:taxon-name>
                  <tp:taxon-name-part taxon-name-part-type="genus" reg="Mysmena">Mysmena</tp:taxon-name-part>
                </tp:taxon-name><comment>Bishop &amp; Crosby, 1926: 177.</comment></tp:nomenclature-citation><tp:nomenclature-citation><tp:taxon-name>
                  <tp:taxon-name-part taxon-name-part-type="genus" reg="Microdipoena">Microdipoena</tp:taxon-name-part>
                </tp:taxon-name><comment>Saaristo, 1978: 124.</comment></tp:nomenclature-citation><tp:nomenclature-citation><tp:taxon-name>
                  <tp:taxon-name-part taxon-name-part-type="genus" reg="Mysmenella">Mysmenella</tp:taxon-name-part>
                </tp:taxon-name><comment>Brignoli, 1980: 731 (synonymized by <xref ref-type="bibr" rid="B25">Lopardo and Hormiga 2015</xref>: 783).</comment></tp:nomenclature-citation><tp:nomenclature-citation><tp:taxon-name>
                  <tp:taxon-name-part taxon-name-part-type="genus" reg="Anjouanella">Anjouanella</tp:taxon-name-part>
                </tp:taxon-name><comment>Baert, 1986: 265 (synonymized by <xref ref-type="bibr" rid="B25">Lopardo and Hormiga 2015</xref>: 783).</comment></tp:nomenclature-citation><tp:nomenclature-citation><tp:taxon-name>
                  <tp:taxon-name-part taxon-name-part-type="genus" reg="Microdipoena">Microdipoena</tp:taxon-name-part>
                </tp:taxon-name><comment>Lopardo &amp; Hormiga, 2015: 783.</comment></tp:nomenclature-citation></tp:nomenclature-citation-list></tp:nomenclature><tp:treatment-sec sec-type="type species" id="SECID0E45BG"><title>Type species.</title><p><italic><tp:taxon-name><tp:taxon-name-part taxon-name-part-type="genus" reg="Microdipoena">Microdipoena</tp:taxon-name-part><tp:taxon-name-part taxon-name-part-type="species" reg="guttata">guttata</tp:taxon-name-part></tp:taxon-name></italic> Banks, 1895 by original designation; type locality Long Island, New York, USA.</p></tp:treatment-sec><tp:treatment-sec sec-type="diagnosis" id="SECID0EO6BG"><title>Diagnosis.</title><p>The male can be distinguished from other mysmenids by there are two or three distal-prolateral macrosetae on the tibia I (Figs <xref ref-type="fig" rid="F3">3A</xref>, <xref ref-type="fig" rid="F8">8A</xref>, <xref ref-type="fig" rid="F11">11A</xref>, <xref ref-type="fig" rid="F15">15A</xref>, <xref ref-type="fig" rid="F21">21B</xref>). The palpal bulb is very large (at least 4–5× tibia in size, 2–3× in other mysmenids). The cymbium has an apical part with complex structure, which specialized as a cymbial conductor and a cymbial process (Figs <xref ref-type="fig" rid="F6">6H</xref>, <xref ref-type="fig" rid="F9">9C</xref>, <xref ref-type="fig" rid="F12">12B</xref>, <xref ref-type="fig" rid="F16">16B</xref>, <xref ref-type="fig" rid="F22">22D</xref>). A lobe-shaped paracymbium bears several long setae along its edge (Figs <xref ref-type="fig" rid="F4">4C</xref>, <xref ref-type="fig" rid="F6">6H</xref>, <xref ref-type="fig" rid="F9">9B</xref>, <xref ref-type="fig" rid="F12">12B, F</xref>, <xref ref-type="fig" rid="F16">16B</xref>, <xref ref-type="fig" rid="F20">20D</xref>, <xref ref-type="fig" rid="F22">22D</xref>). The thick embolus folds into a twisted complex structure at distal end, wrapped by a membranous structure on the apex of cymbium (Figs <xref ref-type="fig" rid="F9">9A–C</xref>, <xref ref-type="fig" rid="F12">12D–G</xref>, <xref ref-type="fig" rid="F16">16C–G</xref>, <xref ref-type="fig" rid="F20">20D, E</xref>, <xref ref-type="fig" rid="F22">22A, F–H</xref>) (except in <italic><tp:taxon-name><tp:taxon-name-part taxon-name-part-type="genus" reg="Microdipoena">M.</tp:taxon-name-part><tp:taxon-name-part taxon-name-part-type="species" reg="comorensis">comorensis</tp:taxon-name-part></tp:taxon-name></italic>, <italic><tp:taxon-name><tp:taxon-name-part taxon-name-part-type="genus" reg="Microdipoena">M.</tp:taxon-name-part><tp:taxon-name-part taxon-name-part-type="species" reg="elsae">elsae</tp:taxon-name-part></tp:taxon-name></italic>, <italic><tp:taxon-name><tp:taxon-name-part taxon-name-part-type="genus" reg="Microdipoena">M.</tp:taxon-name-part><tp:taxon-name-part taxon-name-part-type="species" reg="guttata">guttata</tp:taxon-name-part></tp:taxon-name></italic>, <italic><tp:taxon-name><tp:taxon-name-part taxon-name-part-type="genus" reg="Microdipoena">M.</tp:taxon-name-part><tp:taxon-name-part taxon-name-part-type="species" reg="mihindi">mihindi</tp:taxon-name-part></tp:taxon-name></italic>, <italic><tp:taxon-name><tp:taxon-name-part taxon-name-part-type="genus" reg="Microdipoena">M.</tp:taxon-name-part><tp:taxon-name-part taxon-name-part-type="species" reg="nyungwe">nyungwe</tp:taxon-name-part></tp:taxon-name></italic>, and <italic><tp:taxon-name><tp:taxon-name-part taxon-name-part-type="genus" reg="Microdipoena">M.</tp:taxon-name-part><tp:taxon-name-part taxon-name-part-type="species" reg="vanstallei">vanstallei</tp:taxon-name-part></tp:taxon-name></italic>, without complex structure, but with either a distal apophysis or irregular membrane). The female differed from other mysmenids by the abdomen with a whitish ventral ring around the spinnerets (Figs <xref ref-type="fig" rid="F3">3F</xref>, <xref ref-type="fig" rid="F11">11E</xref>, <xref ref-type="fig" rid="F19">19D</xref>, <xref ref-type="fig" rid="F21">21F</xref>) (except <italic><tp:taxon-name><tp:taxon-name-part taxon-name-part-type="genus" reg="Microdipoena">M.</tp:taxon-name-part><tp:taxon-name-part taxon-name-part-type="species" reg="comorensis">comorensis</tp:taxon-name-part></tp:taxon-name></italic>, with all ventral abdominal area paler). The shape of spermathecae are mostly round, oval, or semicircular, wrapped by membranous copulatory ducts from posterior or around (Figs <xref ref-type="fig" rid="F7">7C</xref>, <xref ref-type="fig" rid="F9">9F</xref>, <xref ref-type="fig" rid="F10">10F</xref>, <xref ref-type="fig" rid="F13">13C</xref>, <xref ref-type="fig" rid="F14">14F</xref>, <xref ref-type="fig" rid="F17">17C</xref>, <xref ref-type="fig" rid="F18">18F</xref>, <xref ref-type="fig" rid="F23">23D</xref>).</p><fig id="F3" position="float" orientation="portrait"><object-id xmlns:xlink="http://www.w3.org/1999/xlink" content-type="doi" xlink:type="simple">10.3897/zookeys.1175.90920.figure3</object-id><object-id xmlns:xlink="http://www.w3.org/1999/xlink" content-type="arpha" xlink:type="simple">BA3E3865-C0DB-5DB3-B699-EC07B15C4B93</object-id><label>Figure 3.</label><caption><p><italic><tp:taxon-name><tp:taxon-name-part taxon-name-part-type="genus" reg="Microdipoena">Microdipoena</tp:taxon-name-part><tp:taxon-name-part taxon-name-part-type="species" reg="elsae">elsae</tp:taxon-name-part></tp:taxon-name></italic> Saaristo, 1978, male <bold>(A–C)</bold> and female <bold>(D–F)</bold> from Seychelles <bold>A</bold> habitus, dorsal <bold>B</bold> habitus, ventral <bold>C</bold> habitus, lateral <bold>D</bold> habitus, lateral <bold>E</bold> habitus, dorsal <bold>F</bold> habitus, ventral. Abbrrviations: <abbrev xmlns:xlink="http://www.w3.org/1999/xlink" xlink:title="femoral spot" id="ABBRID0ENHAI" xlink:type="simple">FS</abbrev> = femoral spot, <abbrev xmlns:xlink="http://www.w3.org/1999/xlink" xlink:title="Metatarsal clasping spine" id="ABBRID0ERHAI" xlink:type="simple">MC</abbrev> = Metatarsal clasping spine, <abbrev xmlns:xlink="http://www.w3.org/1999/xlink" xlink:title="tibial macrosetae on male leg I" id="ABBRID0EVHAI" xlink:type="simple">TS</abbrev> = tibial spine on male leg I. Scale bars: 0.50 mm.</p></caption><graphic xmlns:xlink="http://www.w3.org/1999/xlink" xlink:href="zookeys-1175-333_article-90920__-g003.jpg" position="float" orientation="portrait" xlink:type="simple" id="oo_894915.jpg"><uri content-type="original_file" xlink:type="simple">https://binary.pensoft.net/fig/894915</uri></graphic></fig><fig id="F4" position="float" orientation="portrait"><object-id xmlns:xlink="http://www.w3.org/1999/xlink" content-type="doi" xlink:type="simple">10.3897/zookeys.1175.90920.figure4</object-id><object-id xmlns:xlink="http://www.w3.org/1999/xlink" content-type="arpha" xlink:type="simple">D725D313-77D9-5A5C-A110-24D162B72A6F</object-id><label>Figure 4.</label><caption><p><italic><tp:taxon-name><tp:taxon-name-part taxon-name-part-type="genus" reg="Microdipoena">Microdipoena</tp:taxon-name-part><tp:taxon-name-part taxon-name-part-type="species" reg="elsae">elsae</tp:taxon-name-part></tp:taxon-name></italic> Saaristo, 1978, from Seychelles <bold>A</bold> male palp, apical <bold>B</bold> male palp, dorsal <bold>C</bold> male palp, prolateral <bold>D</bold> male palp, retrolateral. Abbreviations: <abbrev xmlns:xlink="http://www.w3.org/1999/xlink" xlink:title="cymbium" id="ABBRID0EZIAI" xlink:type="simple">Cy</abbrev> = cymbium, <abbrev xmlns:xlink="http://www.w3.org/1999/xlink" xlink:title="cymbial conductor" id="ABBRID0E4IAI" xlink:type="simple">CyC</abbrev> = cymbial conductor, <abbrev xmlns:xlink="http://www.w3.org/1999/xlink" xlink:title="setae on cymbial fold" id="ABBRID0EBJAI" xlink:type="simple">CyFs</abbrev> = setae on cymbial fold, E = embolus, <abbrev xmlns:xlink="http://www.w3.org/1999/xlink" xlink:title="patella" id="ABBRID0EFJAI" xlink:type="simple">Pa</abbrev> = patella, <abbrev xmlns:xlink="http://www.w3.org/1999/xlink" xlink:title="paracymbium" id="ABBRID0EJJAI" xlink:type="simple">PC</abbrev> = paracymbium, <abbrev xmlns:xlink="http://www.w3.org/1999/xlink" xlink:title="spermatic duct" id="ABBRID0ENJAI" xlink:type="simple">SD</abbrev> = spermatic duct, T = tegulum, <abbrev xmlns:xlink="http://www.w3.org/1999/xlink" xlink:title="tibia" id="ABBRID0ERJAI" xlink:type="simple">Ti</abbrev> = tibia. Scale bars: 0.10 mm.</p></caption><graphic xmlns:xlink="http://www.w3.org/1999/xlink" xlink:href="zookeys-1175-333_article-90920__-g004.jpg" position="float" orientation="portrait" xlink:type="simple" id="oo_894916.jpg"><uri content-type="original_file" xlink:type="simple">https://binary.pensoft.net/fig/894916</uri></graphic></fig></tp:treatment-sec><tp:treatment-sec sec-type="Composition" id="SECID0E1JAI"><title>Composition.</title><p>Twenty one species: <italic><tp:taxon-name><tp:taxon-name-part taxon-name-part-type="genus" reg="Microdipoena">Microdipoena</tp:taxon-name-part><tp:taxon-name-part taxon-name-part-type="species" reg="comorensis">comorensis</tp:taxon-name-part></tp:taxon-name></italic> (Baert, 1986) (♂♀), <italic><tp:taxon-name><tp:taxon-name-part taxon-name-part-type="genus" reg="Microdipoena">M.</tp:taxon-name-part><tp:taxon-name-part taxon-name-part-type="species" reg="elsae">elsae</tp:taxon-name-part></tp:taxon-name></italic> Saaristo, 1978 (♂♀), <italic><tp:taxon-name><tp:taxon-name-part taxon-name-part-type="genus" reg="Microdipoena">M.</tp:taxon-name-part><tp:taxon-name-part taxon-name-part-type="species" reg="gongi">gongi</tp:taxon-name-part></tp:taxon-name></italic> (Yin, Peng &amp; Bao, 2004) (♂♀), <italic><tp:taxon-name><tp:taxon-name-part taxon-name-part-type="genus" reg="Microdipoena">M.</tp:taxon-name-part><tp:taxon-name-part taxon-name-part-type="species" reg="guttata">guttata</tp:taxon-name-part></tp:taxon-name></italic> Banks, 1895 (♂♀), <italic><tp:taxon-name><tp:taxon-name-part taxon-name-part-type="genus" reg="Microdipoena">M.</tp:taxon-name-part><tp:taxon-name-part taxon-name-part-type="species" reg="huisun">huisun</tp:taxon-name-part></tp:taxon-name></italic> sp. nov. (♀), <italic><tp:taxon-name><tp:taxon-name-part taxon-name-part-type="genus" reg="Mysmena">M.</tp:taxon-name-part><tp:taxon-name-part taxon-name-part-type="species" reg="illectrix">illectrix</tp:taxon-name-part></tp:taxon-name></italic> (Simon, 1895) (♂), <italic><tp:taxon-name><tp:taxon-name-part taxon-name-part-type="genus" reg="Mysmena">M.</tp:taxon-name-part><tp:taxon-name-part taxon-name-part-type="species" reg="jobi">jobi</tp:taxon-name-part></tp:taxon-name></italic> (Kraus, 1967) (♂♀), <italic><tp:taxon-name><tp:taxon-name-part taxon-name-part-type="genus" reg="Microdipoena">M.</tp:taxon-name-part><tp:taxon-name-part taxon-name-part-type="species" reg="lisu">lisu</tp:taxon-name-part></tp:taxon-name></italic> sp. nov. (♀), <italic><tp:taxon-name><tp:taxon-name-part taxon-name-part-type="genus" reg="Microdipoena">M.</tp:taxon-name-part><tp:taxon-name-part taxon-name-part-type="species" reg="menglunensis">menglunensis</tp:taxon-name-part></tp:taxon-name></italic> (Lin &amp; Li, 2008) (♂♀), <italic><tp:taxon-name><tp:taxon-name-part taxon-name-part-type="genus" reg="Microdipoena">M.</tp:taxon-name-part><tp:taxon-name-part taxon-name-part-type="species" reg="mihindi">mihindi</tp:taxon-name-part></tp:taxon-name></italic> (Baert, 1989) (♂), <italic><tp:taxon-name><tp:taxon-name-part taxon-name-part-type="genus" reg="Microdipoena">M.</tp:taxon-name-part><tp:taxon-name-part taxon-name-part-type="species" reg="nyungwe">nyungwe</tp:taxon-name-part></tp:taxon-name></italic> Baert, 1989 (♂♀), <italic><tp:taxon-name><tp:taxon-name-part taxon-name-part-type="genus" reg="Microdipoena">M.</tp:taxon-name-part><tp:taxon-name-part taxon-name-part-type="species" reg="ogatai">ogatai</tp:taxon-name-part></tp:taxon-name></italic> (Ono, 2007) (♂♀), <italic><tp:taxon-name><tp:taxon-name-part taxon-name-part-type="genus" reg="Microdipoena">M.</tp:taxon-name-part><tp:taxon-name-part taxon-name-part-type="species" reg="papuana">papuana</tp:taxon-name-part></tp:taxon-name></italic> (Baert, 1984) (♂), <italic><tp:taxon-name><tp:taxon-name-part taxon-name-part-type="genus" reg="Microdipoena">M.</tp:taxon-name-part><tp:taxon-name-part taxon-name-part-type="species" reg="pseudojobi">pseudojobi</tp:taxon-name-part></tp:taxon-name></italic> (Lin &amp; Li, 2008) (♂♀), <italic><tp:taxon-name><tp:taxon-name-part taxon-name-part-type="genus" reg="Mysmena">M.</tp:taxon-name-part><tp:taxon-name-part taxon-name-part-type="species" reg="saltuensis">saltuensis</tp:taxon-name-part></tp:taxon-name></italic> (Simon, 1895) (♀), <italic><tp:taxon-name><tp:taxon-name-part taxon-name-part-type="genus" reg="Microdipoena">M.</tp:taxon-name-part><tp:taxon-name-part taxon-name-part-type="species" reg="samoensis">samoensis</tp:taxon-name-part></tp:taxon-name></italic> (Marples, 1955) (♂♀), <italic><tp:taxon-name><tp:taxon-name-part taxon-name-part-type="genus" reg="Microdipoena">M.</tp:taxon-name-part><tp:taxon-name-part taxon-name-part-type="species" reg="shenyang">shenyang</tp:taxon-name-part></tp:taxon-name></italic> sp. nov. (♂♀), <italic><tp:taxon-name><tp:taxon-name-part taxon-name-part-type="genus" reg="Microdipoena">M.</tp:taxon-name-part><tp:taxon-name-part taxon-name-part-type="species" reg="thatitou">thatitou</tp:taxon-name-part></tp:taxon-name></italic> sp. nov. (♀), <italic><tp:taxon-name><tp:taxon-name-part taxon-name-part-type="genus" reg="Microdipoena">M.</tp:taxon-name-part><tp:taxon-name-part taxon-name-part-type="species" reg="vanstallei">vanstallei</tp:taxon-name-part></tp:taxon-name></italic> Baert, 1985 (♂), <italic><tp:taxon-name><tp:taxon-name-part taxon-name-part-type="genus" reg="Microdipoena">M.</tp:taxon-name-part><tp:taxon-name-part taxon-name-part-type="species" reg="yinae">yinae</tp:taxon-name-part></tp:taxon-name></italic> (Lin &amp; Li, 2013) (♂♀), and <italic><tp:taxon-name><tp:taxon-name-part taxon-name-part-type="genus" reg="Microdipoena">M.</tp:taxon-name-part><tp:taxon-name-part taxon-name-part-type="species" reg="zhulin">zhulin</tp:taxon-name-part></tp:taxon-name></italic> sp. nov. (♂♀).</p></tp:treatment-sec><tp:treatment-sec sec-type="distribution" id="SECID0EHRAI"><title>Distribution.</title><p>From Europe to the Caucasus, from East Asia to Southeast Asia and South Asia to the Middle East, from central Africa to Madagascar and Seychelles, from USA to Paraguay, from New Guinea to Samoa and Hawaii.</p></tp:treatment-sec><tp:treatment-sec><!--Section generated to contain objects referenced in tp:taxon-treatment.--><fig id="F8" position="float" orientation="portrait"><object-id xmlns:xlink="http://www.w3.org/1999/xlink" content-type="doi" xlink:type="simple">10.3897/zookeys.1175.90920.figure8</object-id><object-id xmlns:xlink="http://www.w3.org/1999/xlink" content-type="arpha" xlink:type="simple">E1BBD49F-57C6-5B02-B3AC-BBF2548C5F14</object-id><label>Figure 8.</label><caption><p><italic><tp:taxon-name><tp:taxon-name-part taxon-name-part-type="genus" reg="Microdipoena">Microdipoena</tp:taxon-name-part><tp:taxon-name-part taxon-name-part-type="species" reg="gongi">gongi</tp:taxon-name-part></tp:taxon-name></italic> Yin, Peng &amp; Bao, 2004, male <bold>(A–C)</bold> and female <bold>(D–F)</bold>, from Hunan of China <bold>A</bold> habitus, dorsal <bold>B</bold> habitus, ventral <bold>C</bold> habitus, lateral <bold>D</bold> habitus, lateral <bold>E</bold> habitus, dorsal <bold>F</bold> habitus, ventral. Abbreviations: <abbrev xmlns:xlink="http://www.w3.org/1999/xlink" xlink:title="femoral spot" id="ABBRID0EATBI" xlink:type="simple">FS</abbrev> = femoral spot, <abbrev xmlns:xlink="http://www.w3.org/1999/xlink" xlink:title="Metatarsal clasping spine" id="ABBRID0EETBI" xlink:type="simple">MC</abbrev> = Metatarsal clasping spine, <abbrev xmlns:xlink="http://www.w3.org/1999/xlink" xlink:title="tibial macrosetae on male leg I" id="ABBRID0EITBI" xlink:type="simple">TS</abbrev> = tibial spine on male leg I. Scale bars: 0.50 mm.</p></caption><graphic xmlns:xlink="http://www.w3.org/1999/xlink" xlink:href="zookeys-1175-333_article-90920__-g008.jpg" position="float" orientation="portrait" xlink:type="simple" id="oo_894920.jpg"><uri content-type="original_file" xlink:type="simple">https://binary.pensoft.net/fig/894920</uri></graphic></fig><fig id="F11" position="float" orientation="portrait"><object-id xmlns:xlink="http://www.w3.org/1999/xlink" content-type="doi" xlink:type="simple">10.3897/zookeys.1175.90920.figure11</object-id><object-id xmlns:xlink="http://www.w3.org/1999/xlink" content-type="arpha" xlink:type="simple">5ECD711A-C739-54DE-9C15-FC974B79DA37</object-id><label>Figure 11.</label><caption><p><italic><tp:taxon-name><tp:taxon-name-part taxon-name-part-type="genus" reg="Microdipoena">Microdipoena</tp:taxon-name-part><tp:taxon-name-part taxon-name-part-type="species" reg="jobi">jobi</tp:taxon-name-part></tp:taxon-name></italic> Kraus, 1967, male <bold>(A–C)</bold> and female <bold>(D–F)</bold> from Georgia <bold>A</bold> habitus, dorsal <bold>B</bold> habitus, ventral <bold>C</bold> habitus, lateral <bold>D</bold> habitus, lateral <bold>E</bold> habitus, dorsal <bold>F</bold> habitus, ventral. Abbreviations: <abbrev xmlns:xlink="http://www.w3.org/1999/xlink" xlink:title="femoral spot" id="ABBRID0ECLCI" xlink:type="simple">FS</abbrev> = femoral spot, <abbrev xmlns:xlink="http://www.w3.org/1999/xlink" xlink:title="Metatarsal clasping spine" id="ABBRID0EGLCI" xlink:type="simple">MC</abbrev> = Metatarsal clasping spine, <abbrev xmlns:xlink="http://www.w3.org/1999/xlink" xlink:title="tibial macrosetae on male leg I" id="ABBRID0EKLCI" xlink:type="simple">TS</abbrev> = tibial spine on male leg I. Scale bars: 0.50 mm.</p></caption><graphic xmlns:xlink="http://www.w3.org/1999/xlink" xlink:href="zookeys-1175-333_article-90920__-g011.jpg" position="float" orientation="portrait" xlink:type="simple" id="oo_894923.jpg"><uri content-type="original_file" xlink:type="simple">https://binary.pensoft.net/fig/894923</uri></graphic></fig><fig id="F15" position="float" orientation="portrait"><object-id xmlns:xlink="http://www.w3.org/1999/xlink" content-type="doi" xlink:type="simple">10.3897/zookeys.1175.90920.figure15</object-id><object-id xmlns:xlink="http://www.w3.org/1999/xlink" content-type="arpha" xlink:type="simple">A24A7F6A-8B7C-561B-B624-85BC270FEBA5</object-id><label>Figure 15.</label><caption><p><italic><tp:taxon-name><tp:taxon-name-part taxon-name-part-type="genus" reg="Microdipoena">Microdipoena</tp:taxon-name-part><tp:taxon-name-part taxon-name-part-type="species" reg="shenyang">shenyang</tp:taxon-name-part></tp:taxon-name></italic> sp. nov., male <bold>(A–C)</bold> and female <bold>(D–F)</bold> from Liaoning of China <bold>A</bold> habitus, dorsal <bold>B</bold> habitus, ventral <bold>C</bold> habitus, lateral <bold>D</bold> habitus, lateral <bold>E</bold> habitus, dorsal <bold>F</bold> habitus, ventral. Abbreviations: <abbrev xmlns:xlink="http://www.w3.org/1999/xlink" xlink:title="femoral spot" id="ABBRID0EZCDI" xlink:type="simple">FS</abbrev> = femoral spot, <abbrev xmlns:xlink="http://www.w3.org/1999/xlink" xlink:title="tibial macrosetae on male leg I" id="ABBRID0E4CDI" xlink:type="simple">TS</abbrev> = tibial spine on male leg I. Scale bars: 0.50 mm.</p></caption><graphic xmlns:xlink="http://www.w3.org/1999/xlink" xlink:href="zookeys-1175-333_article-90920__-g015.jpg" position="float" orientation="portrait" xlink:type="simple" id="oo_894928.jpg"><uri content-type="original_file" xlink:type="simple">https://binary.pensoft.net/fig/894928</uri></graphic></fig><fig id="F21" position="float" orientation="portrait"><object-id xmlns:xlink="http://www.w3.org/1999/xlink" content-type="doi" xlink:type="simple">10.3897/zookeys.1175.90920.figure21</object-id><object-id xmlns:xlink="http://www.w3.org/1999/xlink" content-type="arpha" xlink:type="simple">2C658A7A-E357-566E-AD6A-8A32C1838A59</object-id><label>Figure 21.</label><caption><p><italic><tp:taxon-name><tp:taxon-name-part taxon-name-part-type="genus" reg="Microdipoena">Microdipoena</tp:taxon-name-part><tp:taxon-name-part taxon-name-part-type="species" reg="zhulin">zhulin</tp:taxon-name-part></tp:taxon-name></italic> sp. nov., male <bold>(A, B)</bold> and female <bold>(D–F)</bold> from Guangxi of China <bold>A</bold> habitus, dorsal <bold>B</bold> habitus, ventral <bold>C</bold> habitus, lateral <bold>D</bold> habitus, lateral <bold>E</bold> habitus, dorsal <bold>F</bold> habitus, ventral. Abbr.: <abbrev xmlns:xlink="http://www.w3.org/1999/xlink" xlink:title="femoral spot" id="ABBRID0EM3DI" xlink:type="simple">FS</abbrev> = femoral spot. Scale bars: 0.50 mm.</p></caption><graphic xmlns:xlink="http://www.w3.org/1999/xlink" xlink:href="zookeys-1175-333_article-90920__-g021.jpg" position="float" orientation="portrait" xlink:type="simple" id="oo_894934.jpg"><uri content-type="original_file" xlink:type="simple">https://binary.pensoft.net/fig/894934</uri></graphic></fig><fig id="F6" position="float" orientation="portrait"><object-id xmlns:xlink="http://www.w3.org/1999/xlink" content-type="doi" xlink:type="simple">10.3897/zookeys.1175.90920.figure6</object-id><object-id xmlns:xlink="http://www.w3.org/1999/xlink" content-type="arpha" xlink:type="simple">B35D8227-F75A-5CCE-BF73-9A7BDB09B128</object-id><label>Figure 6.</label><caption><p><italic><tp:taxon-name><tp:taxon-name-part taxon-name-part-type="genus" reg="Microdipoena">Microdipoena</tp:taxon-name-part><tp:taxon-name-part taxon-name-part-type="species" reg="elsae">elsae</tp:taxon-name-part></tp:taxon-name></italic> Saaristo, 1978, from Seychelles <bold>A</bold> conductor, dorsal <bold>B</bold> conductor, ventral <bold>C</bold> embolic distal end, dextrolateral <bold>D</bold> tegulum, dorsal <bold>E</bold> tegulum, ventral <bold>F</bold> cymbium, dorsal <bold>G</bold> cymbium, apical-lateral <bold>H</bold> cymbium, prolateral. Abbreviations: <abbrev xmlns:xlink="http://www.w3.org/1999/xlink" xlink:title="cymbium" id="ABBRID0EW3AI" xlink:type="simple">Cy</abbrev> = cymbium, <abbrev xmlns:xlink="http://www.w3.org/1999/xlink" xlink:title="cymbial conductor" id="ABBRID0E13AI" xlink:type="simple">CyC</abbrev> = cymbial conductor, <abbrev xmlns:xlink="http://www.w3.org/1999/xlink" xlink:title="cymbial fold" id="ABBRID0E53AI" xlink:type="simple">CyF</abbrev> = cymbial fold, <abbrev xmlns:xlink="http://www.w3.org/1999/xlink" xlink:title="setae on cymbial fold" id="ABBRID0EC4AI" xlink:type="simple">CyFs</abbrev> = setae on cymbial fold, <abbrev xmlns:xlink="http://www.w3.org/1999/xlink" xlink:title="cymbial process" id="ABBRID0EG4AI" xlink:type="simple">CyP</abbrev> = cymbial process, <abbrev xmlns:xlink="http://www.w3.org/1999/xlink" xlink:title="paracymbium" id="ABBRID0EK4AI" xlink:type="simple">PC</abbrev> = paracymbium. Scale bars: 0.10 mm.</p></caption><graphic xmlns:xlink="http://www.w3.org/1999/xlink" xlink:href="zookeys-1175-333_article-90920__-g006.jpg" position="float" orientation="portrait" xlink:type="simple" id="oo_894918.jpg"><uri content-type="original_file" xlink:type="simple">https://binary.pensoft.net/fig/894918</uri></graphic></fig><fig id="F9" position="float" orientation="portrait"><object-id xmlns:xlink="http://www.w3.org/1999/xlink" content-type="doi" xlink:type="simple">10.3897/zookeys.1175.90920.figure9</object-id><object-id xmlns:xlink="http://www.w3.org/1999/xlink" content-type="arpha" xlink:type="simple">E871AFD4-482E-5449-9950-E972103169D9</object-id><label>Figure 9.</label><caption><p><italic><tp:taxon-name><tp:taxon-name-part taxon-name-part-type="genus" reg="Microdipoena">Microdipoena</tp:taxon-name-part><tp:taxon-name-part taxon-name-part-type="species" reg="gongi">gongi</tp:taxon-name-part></tp:taxon-name></italic> Yin, Peng &amp; Bao, 2004, from Hunan of China <bold>A</bold> male palp, prolateral <bold>B</bold> male palp, retrolateral <bold>C</bold> male palp, apical <bold>D</bold> epigyne, ventral <bold>E</bold> vulva, ventral <bold>F</bold> vulva, dorsal. Abbreviations: <abbrev xmlns:xlink="http://www.w3.org/1999/xlink" xlink:title="copulatory duct" id="ABBRID0E2UBI" xlink:type="simple">CD</abbrev> = copulatory duct, <abbrev xmlns:xlink="http://www.w3.org/1999/xlink" xlink:title="cymbium" id="ABBRID0E6UBI" xlink:type="simple">Cy</abbrev> = cymbium, <abbrev xmlns:xlink="http://www.w3.org/1999/xlink" xlink:title="cymbial conductor" id="ABBRID0EDVBI" xlink:type="simple">CyC</abbrev> = cymbial conductor, E = embolus, <abbrev xmlns:xlink="http://www.w3.org/1999/xlink" xlink:title="patella" id="ABBRID0EHVBI" xlink:type="simple">Pa</abbrev> = patella, <abbrev xmlns:xlink="http://www.w3.org/1999/xlink" xlink:title="paracymbium" id="ABBRID0ELVBI" xlink:type="simple">PC</abbrev> = paracymbium, S = spermathecal, <abbrev xmlns:xlink="http://www.w3.org/1999/xlink" xlink:title="spermatic duct" id="ABBRID0EPVBI" xlink:type="simple">SD</abbrev> = spermatic duct, <abbrev xmlns:xlink="http://www.w3.org/1999/xlink" xlink:title="scape" id="ABBRID0ETVBI" xlink:type="simple">Sp</abbrev> = Scape, T = tegulum, <abbrev xmlns:xlink="http://www.w3.org/1999/xlink" xlink:title="tibia" id="ABBRID0EXVBI" xlink:type="simple">Ti</abbrev> = tibia. Scale bars: 0.10 mm.</p></caption><graphic xmlns:xlink="http://www.w3.org/1999/xlink" xlink:href="zookeys-1175-333_article-90920__-g009.jpg" position="float" orientation="portrait" xlink:type="simple" id="oo_894921.jpg"><uri content-type="original_file" xlink:type="simple">https://binary.pensoft.net/fig/894921</uri></graphic></fig><fig id="F12" position="float" orientation="portrait"><object-id xmlns:xlink="http://www.w3.org/1999/xlink" content-type="doi" xlink:type="simple">10.3897/zookeys.1175.90920.figure12</object-id><object-id xmlns:xlink="http://www.w3.org/1999/xlink" content-type="arpha" xlink:type="simple">204E8718-0ADB-548F-9440-DF677D36E91A</object-id><label>Figure 12.</label><caption><p><italic><tp:taxon-name><tp:taxon-name-part taxon-name-part-type="genus" reg="Microdipoena">Microdipoena</tp:taxon-name-part><tp:taxon-name-part taxon-name-part-type="species" reg="jobi">jobi</tp:taxon-name-part></tp:taxon-name></italic> Kraus, 1967 from Georgia <bold>A</bold> bulbus with conductor removed, from behind <bold>B</bold> cymbium, prolateral <bold>C</bold> conductor, dorsal <bold>D</bold> embolic end, retrolateral <bold>E</bold> male palp, apical <bold>F</bold> male palp, prolateral <bold>G</bold> male palp, retrolateral. Abbreviations: <abbrev xmlns:xlink="http://www.w3.org/1999/xlink" xlink:title="cymbial tooth" id="ABBRID0EUMCI" xlink:type="simple">CT</abbrev> = cymbial tooth, <abbrev xmlns:xlink="http://www.w3.org/1999/xlink" xlink:title="cymbium" id="ABBRID0EYMCI" xlink:type="simple">Cy</abbrev> = cymbium, <abbrev xmlns:xlink="http://www.w3.org/1999/xlink" xlink:title="cymbial conductor" id="ABBRID0E3MCI" xlink:type="simple">CyC</abbrev> = cymbial conductor, <abbrev xmlns:xlink="http://www.w3.org/1999/xlink" xlink:title="cymbial process" id="ABBRID0EANCI" xlink:type="simple">CyP</abbrev> = cymbial process, E = embolus, <abbrev xmlns:xlink="http://www.w3.org/1999/xlink" xlink:title="patella" id="ABBRID0EENCI" xlink:type="simple">Pa</abbrev> = patella, <abbrev xmlns:xlink="http://www.w3.org/1999/xlink" xlink:title="paracymbium" id="ABBRID0EINCI" xlink:type="simple">PC</abbrev> = paracymbium, T = tegulum, <abbrev xmlns:xlink="http://www.w3.org/1999/xlink" xlink:title="tibia" id="ABBRID0EMNCI" xlink:type="simple">Ti</abbrev> = tibia. Scale bars: 0.10 mm.</p></caption><graphic xmlns:xlink="http://www.w3.org/1999/xlink" xlink:href="zookeys-1175-333_article-90920__-g012.jpg" position="float" orientation="portrait" xlink:type="simple" id="oo_894924.jpg"><uri content-type="original_file" xlink:type="simple">https://binary.pensoft.net/fig/894924</uri></graphic></fig><fig id="F16" position="float" orientation="portrait"><object-id xmlns:xlink="http://www.w3.org/1999/xlink" content-type="doi" xlink:type="simple">10.3897/zookeys.1175.90920.figure16</object-id><object-id xmlns:xlink="http://www.w3.org/1999/xlink" content-type="arpha" xlink:type="simple">2F41756E-5C40-52B8-A1F4-33302BF74728</object-id><label>Figure 16.</label><caption><p><italic><tp:taxon-name><tp:taxon-name-part taxon-name-part-type="genus" reg="Microdipoena">Microdipoena</tp:taxon-name-part><tp:taxon-name-part taxon-name-part-type="species" reg="shenyang">shenyang</tp:taxon-name-part></tp:taxon-name></italic> sp. nov. from Liaoning of China <bold>A</bold> conductor, dorsal <bold>B</bold> cymbium, ventral <bold>C</bold> bulbus with conductor removed, prolateral <bold>D</bold> bulbus with conductor removed, retrolateral <bold>E</bold> embolic end, apical-lateral <bold>F</bold> male palp, prolateral <bold>G</bold> male palp retrolateral. Abbreviations: <abbrev xmlns:xlink="http://www.w3.org/1999/xlink" xlink:title="cymbial tooth" id="ABBRID0ESEDI" xlink:type="simple">CT</abbrev> = cymbial tooth, <abbrev xmlns:xlink="http://www.w3.org/1999/xlink" xlink:title="cymbium" id="ABBRID0EWEDI" xlink:type="simple">Cy</abbrev> = cymbium, <abbrev xmlns:xlink="http://www.w3.org/1999/xlink" xlink:title="cymbial conductor" id="ABBRID0E1EDI" xlink:type="simple">CyC</abbrev> = cymbial conductor, <abbrev xmlns:xlink="http://www.w3.org/1999/xlink" xlink:title="cymbial process" id="ABBRID0E5EDI" xlink:type="simple">CyP</abbrev> = cymbial process, E = embolus, <abbrev xmlns:xlink="http://www.w3.org/1999/xlink" xlink:title="patella" id="ABBRID0ECFDI" xlink:type="simple">Pa</abbrev> = patella, <abbrev xmlns:xlink="http://www.w3.org/1999/xlink" xlink:title="paracymbium" id="ABBRID0EGFDI" xlink:type="simple">PC</abbrev> = paracymbium, <abbrev xmlns:xlink="http://www.w3.org/1999/xlink" xlink:title="spermatic duct" id="ABBRID0EKFDI" xlink:type="simple">SD</abbrev> = spermatic duct, T = tegulum, <abbrev xmlns:xlink="http://www.w3.org/1999/xlink" xlink:title="tibia" id="ABBRID0EOFDI" xlink:type="simple">Ti</abbrev> = tibia. Scale bars: 0.10 mm (<bold>A, B, E–G</bold>); 0.20 mm (<bold>C, D</bold>).</p></caption><graphic xmlns:xlink="http://www.w3.org/1999/xlink" xlink:href="zookeys-1175-333_article-90920__-g016.jpg" position="float" orientation="portrait" xlink:type="simple" id="oo_894929.jpg"><uri content-type="original_file" xlink:type="simple">https://binary.pensoft.net/fig/894929</uri></graphic></fig><fig id="F22" position="float" orientation="portrait"><object-id xmlns:xlink="http://www.w3.org/1999/xlink" content-type="doi" xlink:type="simple">10.3897/zookeys.1175.90920.figure22</object-id><object-id xmlns:xlink="http://www.w3.org/1999/xlink" content-type="arpha" xlink:type="simple">A8F214D3-DBCC-5FF4-937A-E22D4CB2A653</object-id><label>Figure 22.</label><caption><p><italic><tp:taxon-name><tp:taxon-name-part taxon-name-part-type="genus" reg="Microdipoena">Microdipoena</tp:taxon-name-part><tp:taxon-name-part taxon-name-part-type="species" reg="zhulin">zhulin</tp:taxon-name-part></tp:taxon-name></italic> sp. nov. from Guangxi of China <bold>A</bold> palp, apical <bold>B</bold> conductor, dorsal <bold>C</bold> cymbium, apical <bold>D</bold> cymbium, prolateral <bold>E</bold> left tibia I and metatarsus I, prolateral <bold>F</bold> palp, prolateral <bold>G</bold> palp, ventral <bold>H</bold> palp, retrolateral. Abbreviations: <abbrev xmlns:xlink="http://www.w3.org/1999/xlink" xlink:title="cymbial tooth" id="ABBRID0ED5DI" xlink:type="simple">CT</abbrev> = cymbial tooth, <abbrev xmlns:xlink="http://www.w3.org/1999/xlink" xlink:title="cymbium" id="ABBRID0EH5DI" xlink:type="simple">Cy</abbrev> = cymbium, <abbrev xmlns:xlink="http://www.w3.org/1999/xlink" xlink:title="cymbial conductor" id="ABBRID0EL5DI" xlink:type="simple">CyC</abbrev> = cymbial conductor, <abbrev xmlns:xlink="http://www.w3.org/1999/xlink" xlink:title="cymbial process" id="ABBRID0EP5DI" xlink:type="simple">CyP</abbrev> = cymbial process, E = embolus, <abbrev xmlns:xlink="http://www.w3.org/1999/xlink" xlink:title="Metatarsal clasping spine" id="ABBRID0ET5DI" xlink:type="simple">MC</abbrev> = mating clasper, <abbrev xmlns:xlink="http://www.w3.org/1999/xlink" xlink:title="patella" id="ABBRID0EX5DI" xlink:type="simple">Pa</abbrev> = patella, <abbrev xmlns:xlink="http://www.w3.org/1999/xlink" xlink:title="paracymbium" id="ABBRID0E25DI" xlink:type="simple">PC</abbrev> = paracymbium, T = tegulum, <abbrev xmlns:xlink="http://www.w3.org/1999/xlink" xlink:title="tibia" id="ABBRID0E65DI" xlink:type="simple">Ti</abbrev> = tibia, <abbrev xmlns:xlink="http://www.w3.org/1999/xlink" xlink:title="tibial macrosetae on male leg I" id="ABBRID0ED6DI" xlink:type="simple">TS</abbrev> = tibial spine. Scale bars: 0.10 mm.</p></caption><graphic xmlns:xlink="http://www.w3.org/1999/xlink" xlink:href="zookeys-1175-333_article-90920__-g022.jpg" position="float" orientation="portrait" xlink:type="simple" id="oo_894935.jpg"><uri content-type="original_file" xlink:type="simple">https://binary.pensoft.net/fig/894935</uri></graphic></fig><fig id="F20" position="float" orientation="portrait"><object-id xmlns:xlink="http://www.w3.org/1999/xlink" content-type="doi" xlink:type="simple">10.3897/zookeys.1175.90920.figure20</object-id><object-id xmlns:xlink="http://www.w3.org/1999/xlink" content-type="arpha" xlink:type="simple">D00BEB73-69F4-526E-A210-4BEF3C3D2512</object-id><label>Figure 20.</label><caption><p><italic><tp:taxon-name><tp:taxon-name-part taxon-name-part-type="genus" reg="Microdipoena">Microdipoena</tp:taxon-name-part><tp:taxon-name-part taxon-name-part-type="species" reg="yinae">yinae</tp:taxon-name-part></tp:taxon-name></italic> Lin &amp; Li, 2013, from Sichuan of China <bold>A</bold> male palp, apical <bold>B</bold> bulbus with conductor removed, dorsolateral <bold>C</bold> conductor, dorsal <bold>D</bold> male palp, prolateral <bold>E</bold> male palp, retrolateral. Abbreviations: <abbrev xmlns:xlink="http://www.w3.org/1999/xlink" xlink:title="cymbium" id="ABBRID0EAWDI" xlink:type="simple">Cy</abbrev> = cymbium, <abbrev xmlns:xlink="http://www.w3.org/1999/xlink" xlink:title="cymbial conductor" id="ABBRID0EEWDI" xlink:type="simple">CyC</abbrev> = cymbial conductor, <abbrev xmlns:xlink="http://www.w3.org/1999/xlink" xlink:title="cymbial process" id="ABBRID0EIWDI" xlink:type="simple">CyP</abbrev> = cymbial process, E = embolus, <abbrev xmlns:xlink="http://www.w3.org/1999/xlink" xlink:title="patella" id="ABBRID0EMWDI" xlink:type="simple">Pa</abbrev> = patella, <abbrev xmlns:xlink="http://www.w3.org/1999/xlink" xlink:title="paracymbium" id="ABBRID0EQWDI" xlink:type="simple">PC</abbrev> = paracymbium, <abbrev xmlns:xlink="http://www.w3.org/1999/xlink" xlink:title="spermatic duct" id="ABBRID0EUWDI" xlink:type="simple">SD</abbrev> = spermatic duct, T = tegulum, <abbrev xmlns:xlink="http://www.w3.org/1999/xlink" xlink:title="tibia" id="ABBRID0EYWDI" xlink:type="simple">Ti</abbrev> = tibia. Scale bars: 0.10 mm.</p></caption><graphic xmlns:xlink="http://www.w3.org/1999/xlink" xlink:href="zookeys-1175-333_article-90920__-g020.jpg" position="float" orientation="portrait" xlink:type="simple" id="oo_894933.jpg"><uri content-type="original_file" xlink:type="simple">https://binary.pensoft.net/fig/894933</uri></graphic></fig><fig id="F19" position="float" orientation="portrait"><object-id xmlns:xlink="http://www.w3.org/1999/xlink" content-type="doi" xlink:type="simple">10.3897/zookeys.1175.90920.figure19</object-id><object-id xmlns:xlink="http://www.w3.org/1999/xlink" content-type="arpha" xlink:type="simple">A9F8418D-158C-5A8F-B56B-4C66487157A1</object-id><label>Figure 19.</label><caption><p><italic><tp:taxon-name><tp:taxon-name-part taxon-name-part-type="genus" reg="Microdipoena">Microdipoena</tp:taxon-name-part><tp:taxon-name-part taxon-name-part-type="species" reg="yinae">yinae</tp:taxon-name-part></tp:taxon-name></italic> Lin &amp; Li, 2013, from Sichuan of China <bold>A</bold> male habitus, dorsal <bold>B</bold> male habitus, ventral <bold>C</bold> male habitus, lateral <bold>D</bold> female habitus, dorsal <bold>E</bold> female habitus, ventral <bold>F</bold> female habitus, lateral <bold>G</bold> epigyne, ventral <bold>H</bold> vulva, dorsal. <abbrev xmlns:xlink="http://www.w3.org/1999/xlink" xlink:title="copulatory duct" id="ABBRID0ESUDI" xlink:type="simple">CD</abbrev> = copulatory duct, <abbrev xmlns:xlink="http://www.w3.org/1999/xlink" xlink:title="fertilization ducts" id="ABBRID0EWUDI" xlink:type="simple">FD</abbrev> = fertilization duct, S = spermathecal, <abbrev xmlns:xlink="http://www.w3.org/1999/xlink" xlink:title="scape" id="ABBRID0E1UDI" xlink:type="simple">Sp</abbrev> = scape. Scale bars: 0.20 mm.</p></caption><graphic xmlns:xlink="http://www.w3.org/1999/xlink" xlink:href="zookeys-1175-333_article-90920__-g019.jpg" position="float" orientation="portrait" xlink:type="simple" id="oo_894932.jpg"><uri content-type="original_file" xlink:type="simple">https://binary.pensoft.net/fig/894932</uri></graphic></fig><fig id="F7" position="float" orientation="portrait"><object-id xmlns:xlink="http://www.w3.org/1999/xlink" content-type="doi" xlink:type="simple">10.3897/zookeys.1175.90920.figure7</object-id><object-id xmlns:xlink="http://www.w3.org/1999/xlink" content-type="arpha" xlink:type="simple">8C967889-DBD2-52D2-B5C9-9262C8BA455B</object-id><label>Figure 7.</label><caption><p><italic><tp:taxon-name><tp:taxon-name-part taxon-name-part-type="genus" reg="Microdipoena">Microdipoena</tp:taxon-name-part><tp:taxon-name-part taxon-name-part-type="species" reg="elsae">elsae</tp:taxon-name-part></tp:taxon-name></italic> Saaristo, 1978, from Seychelles <bold>A</bold> epigyne, ventral <bold>B</bold> vulva, ventral <bold>C</bold> vulva, dorsal. Abbreviations: <abbrev xmlns:xlink="http://www.w3.org/1999/xlink" xlink:title="copulatory duct" id="ABBRID0EM5AI" xlink:type="simple">CD</abbrev> = copulatory duct, <abbrev xmlns:xlink="http://www.w3.org/1999/xlink" xlink:title="fertilization ducts" id="ABBRID0EQ5AI" xlink:type="simple">FD</abbrev> = fertilization duct, S = spermathecal, <abbrev xmlns:xlink="http://www.w3.org/1999/xlink" xlink:title="scape" id="ABBRID0EU5AI" xlink:type="simple">Sp</abbrev> = scape. Scale bars: 0.10 mm.</p></caption><graphic xmlns:xlink="http://www.w3.org/1999/xlink" xlink:href="zookeys-1175-333_article-90920__-g007.jpg" position="float" orientation="portrait" xlink:type="simple" id="oo_894919.jpg"><uri content-type="original_file" xlink:type="simple">https://binary.pensoft.net/fig/894919</uri></graphic></fig><fig id="F10" position="float" orientation="portrait"><object-id xmlns:xlink="http://www.w3.org/1999/xlink" content-type="doi" xlink:type="simple">10.3897/zookeys.1175.90920.figure10</object-id><object-id xmlns:xlink="http://www.w3.org/1999/xlink" content-type="arpha" xlink:type="simple">F6C2E307-72BB-5540-B7F9-65F586AAE9ED</object-id><label>Figure 10.</label><caption><p><italic><tp:taxon-name><tp:taxon-name-part taxon-name-part-type="genus" reg="Microdipoena">Microdipoena</tp:taxon-name-part><tp:taxon-name-part taxon-name-part-type="species" reg="huisun">huisun</tp:taxon-name-part></tp:taxon-name></italic> sp. nov., female from Taiwan of China <bold>A</bold> habitus, dorsal <bold>B</bold> habitus, ventral <bold>C</bold> habitus, lateral <bold>D</bold> epigyne, ventral <bold>E</bold> vulva, ventral <bold>F</bold> vulva, dorsal. Abbreviations: <abbrev xmlns:xlink="http://www.w3.org/1999/xlink" xlink:title="copulatory duct" id="ABBRID0EA5BI" xlink:type="simple">CD</abbrev> = copulatory duct, S = spermathecal, <abbrev xmlns:xlink="http://www.w3.org/1999/xlink" xlink:title="scape" id="ABBRID0EE5BI" xlink:type="simple">Sp</abbrev> = Scape. Scale bars: 0.50 mm (<bold>A–C</bold>), 0.10 mm (<bold>D–F</bold>).</p></caption><graphic xmlns:xlink="http://www.w3.org/1999/xlink" xlink:href="zookeys-1175-333_article-90920__-g010.jpg" position="float" orientation="portrait" xlink:type="simple" id="oo_894922.jpg"><uri content-type="original_file" xlink:type="simple">https://binary.pensoft.net/fig/894922</uri></graphic></fig><fig id="F13" position="float" orientation="portrait"><object-id xmlns:xlink="http://www.w3.org/1999/xlink" content-type="doi" xlink:type="simple">10.3897/zookeys.1175.90920.figure13</object-id><object-id xmlns:xlink="http://www.w3.org/1999/xlink" content-type="arpha" xlink:type="simple">DE0B4031-934F-5385-B8A1-03D24B6D45D7</object-id><label>Figure 13.</label><caption><p><italic><tp:taxon-name><tp:taxon-name-part taxon-name-part-type="genus" reg="Microdipoena">Microdipoena</tp:taxon-name-part><tp:taxon-name-part taxon-name-part-type="species" reg="jobi">jobi</tp:taxon-name-part></tp:taxon-name></italic> Kraus, 1967 from Georgia <bold>A</bold> epigyne, ventral <bold>B</bold> vulva, ventral <bold>C</bold> vulva, dorsal. Abbreviations: <abbrev xmlns:xlink="http://www.w3.org/1999/xlink" xlink:title="copulatory duct" id="ABBRID0EOOCI" xlink:type="simple">CD</abbrev> = copulatory duct, <abbrev xmlns:xlink="http://www.w3.org/1999/xlink" xlink:title="fertilization ducts" id="ABBRID0ESOCI" xlink:type="simple">FD</abbrev> = fertilization duct, S = spermathecal, <abbrev xmlns:xlink="http://www.w3.org/1999/xlink" xlink:title="scape" id="ABBRID0EWOCI" xlink:type="simple">Sp</abbrev> = Scape. Scale bars: 0.10 mm.</p></caption><graphic xmlns:xlink="http://www.w3.org/1999/xlink" xlink:href="zookeys-1175-333_article-90920__-g013.jpg" position="float" orientation="portrait" xlink:type="simple" id="oo_894925.jpg"><uri content-type="original_file" xlink:type="simple">https://binary.pensoft.net/fig/894925</uri></graphic></fig><fig id="F14" position="float" orientation="portrait"><object-id xmlns:xlink="http://www.w3.org/1999/xlink" content-type="doi" xlink:type="simple">10.3897/zookeys.1175.90920.figure14</object-id><object-id xmlns:xlink="http://www.w3.org/1999/xlink" content-type="arpha" xlink:type="simple">A5133BE5-5099-5371-821A-5FB987AF5B16</object-id><label>Figure 14.</label><caption><p><italic><tp:taxon-name><tp:taxon-name-part taxon-name-part-type="genus" reg="Microdipoena">Microdipoena</tp:taxon-name-part><tp:taxon-name-part taxon-name-part-type="species" reg="lisu">lisu</tp:taxon-name-part></tp:taxon-name></italic> sp. nov., female from Yunnan of China <bold>A</bold> habitus, dorsal <bold>B</bold> habitus, ventral <bold>C</bold> habitus, lateral <bold>D</bold> epigyne, ventral <bold>E</bold> vulva, ventral <bold>F</bold> vulva, dorsal. Abbreviations: <abbrev xmlns:xlink="http://www.w3.org/1999/xlink" xlink:title="copulatory duct" id="ABBRID0EJWCI" xlink:type="simple">CD</abbrev> = copulatory duct, <abbrev xmlns:xlink="http://www.w3.org/1999/xlink" xlink:title="fertilization ducts" id="ABBRID0ENWCI" xlink:type="simple">FD</abbrev> = fertilization duct, S = spermathecal, <abbrev xmlns:xlink="http://www.w3.org/1999/xlink" xlink:title="scape" id="ABBRID0ERWCI" xlink:type="simple">Sp</abbrev> = Scape. Scale bars: 0.50 mm (<bold>A–C</bold>); 0.10 mm (<bold>D–F</bold>).</p></caption><graphic xmlns:xlink="http://www.w3.org/1999/xlink" xlink:href="zookeys-1175-333_article-90920__-g014.jpg" position="float" orientation="portrait" xlink:type="simple" id="oo_894926.jpg"><uri content-type="original_file" xlink:type="simple">https://binary.pensoft.net/fig/894926</uri></graphic></fig><fig id="F17" position="float" orientation="portrait"><object-id xmlns:xlink="http://www.w3.org/1999/xlink" content-type="doi" xlink:type="simple">10.3897/zookeys.1175.90920.figure17</object-id><object-id xmlns:xlink="http://www.w3.org/1999/xlink" content-type="arpha" xlink:type="simple">E7474785-B257-5F97-AE24-9B5169477D05</object-id><label>Figure 17.</label><caption><p><italic><tp:taxon-name><tp:taxon-name-part taxon-name-part-type="genus" reg="Microdipoena">Microdipoena</tp:taxon-name-part><tp:taxon-name-part taxon-name-part-type="species" reg="shenyang">shenyang</tp:taxon-name-part></tp:taxon-name></italic> sp. nov. from Liaoning of China <bold>A</bold> epigyne, ventral <bold>B</bold> vulva, ventral <bold>C</bold> vulva, dorsal. Abbreviations: <abbrev xmlns:xlink="http://www.w3.org/1999/xlink" xlink:title="copulatory duct" id="ABBRID0E1HDI" xlink:type="simple">CD</abbrev> = copulatory duct, <abbrev xmlns:xlink="http://www.w3.org/1999/xlink" xlink:title="fertilization ducts" id="ABBRID0E5HDI" xlink:type="simple">FD</abbrev> = fertilization duct, S = spermathecal, <abbrev xmlns:xlink="http://www.w3.org/1999/xlink" xlink:title="scape" id="ABBRID0ECIDI" xlink:type="simple">Sp</abbrev> = scape. Scale bars: 0.10 mm.</p></caption><graphic xmlns:xlink="http://www.w3.org/1999/xlink" xlink:href="zookeys-1175-333_article-90920__-g017.jpg" position="float" orientation="portrait" xlink:type="simple" id="oo_894930.jpg"><uri content-type="original_file" xlink:type="simple">https://binary.pensoft.net/fig/894930</uri></graphic></fig><fig id="F18" position="float" orientation="portrait"><object-id xmlns:xlink="http://www.w3.org/1999/xlink" content-type="doi" xlink:type="simple">10.3897/zookeys.1175.90920.figure18</object-id><object-id xmlns:xlink="http://www.w3.org/1999/xlink" content-type="arpha" xlink:type="simple">A589EF09-990F-5368-9BBD-682D3201B3F7</object-id><label>Figure 18.</label><caption><p><italic><tp:taxon-name><tp:taxon-name-part taxon-name-part-type="genus" reg="Microdipoena">Microdipoena</tp:taxon-name-part><tp:taxon-name-part taxon-name-part-type="species" reg="thatitou">thatitou</tp:taxon-name-part></tp:taxon-name></italic> sp. nov., female from Laos <bold>A</bold> habitus, dorsal <bold>B</bold> habitus, ventral <bold>C</bold> habitus, lateral <bold>D</bold> epigyne, ventral <bold>E</bold> vulva, ventral <bold>F</bold> vulva, dorsal. Abbreviations: <abbrev xmlns:xlink="http://www.w3.org/1999/xlink" xlink:title="copulatory duct" id="ABBRID0EEMDI" xlink:type="simple">CD</abbrev>= copulatory duct, <abbrev xmlns:xlink="http://www.w3.org/1999/xlink" xlink:title="fertilization ducts" id="ABBRID0EIMDI" xlink:type="simple">FD</abbrev> = fertilization duct, S = spermathecal, <abbrev xmlns:xlink="http://www.w3.org/1999/xlink" xlink:title="scape" id="ABBRID0EMMDI" xlink:type="simple">Sp</abbrev> = Scape. Scale bars: 0.50 mm (<bold>A–C</bold>), 0.10 mm (<bold>D–F</bold>).</p></caption><graphic xmlns:xlink="http://www.w3.org/1999/xlink" xlink:href="zookeys-1175-333_article-90920__-g018.jpg" position="float" orientation="portrait" xlink:type="simple" id="oo_894931.jpg"><uri content-type="original_file" xlink:type="simple">https://binary.pensoft.net/fig/894931</uri></graphic></fig><fig id="F23" position="float" orientation="portrait"><object-id xmlns:xlink="http://www.w3.org/1999/xlink" content-type="doi" xlink:type="simple">10.3897/zookeys.1175.90920.figure23</object-id><object-id xmlns:xlink="http://www.w3.org/1999/xlink" content-type="arpha" xlink:type="simple">21AA4600-9097-5725-91C2-0B0E0FE79CAE</object-id><label>Figure 23.</label><caption><p><italic><tp:taxon-name><tp:taxon-name-part taxon-name-part-type="genus" reg="Microdipoena">Microdipoena</tp:taxon-name-part><tp:taxon-name-part taxon-name-part-type="species" reg="zhulin">zhulin</tp:taxon-name-part></tp:taxon-name></italic> sp. nov. from Guangxi of China <bold>A</bold> epigyne, ventral <bold>B</bold> epigyne, lateral <bold>C</bold> vulva, ventral <bold>D</bold> vulva, dorsal. Abbreviations: <abbrev xmlns:xlink="http://www.w3.org/1999/xlink" xlink:title="copulatory duct" id="ABBRID0EOBAK" xlink:type="simple">CD</abbrev> = copulatory duct, <abbrev xmlns:xlink="http://www.w3.org/1999/xlink" xlink:title="fertilization ducts" id="ABBRID0ESBAK" xlink:type="simple">FD</abbrev> = fertilization duct, S = spermathecal, <abbrev xmlns:xlink="http://www.w3.org/1999/xlink" xlink:title="scape" id="ABBRID0EWBAK" xlink:type="simple">Sp</abbrev> = scape. Scale bars: 0.10 mm.</p></caption><graphic xmlns:xlink="http://www.w3.org/1999/xlink" xlink:href="zookeys-1175-333_article-90920__-g023.jpg" position="float" orientation="portrait" xlink:type="simple" id="oo_894936.jpg"><uri content-type="original_file" xlink:type="simple">https://binary.pensoft.net/fig/894936</uri></graphic></fig></tp:treatment-sec><ref-list><ref id="B8"><mixed-citation xmlns:xlink="http://www.w3.org/1999/xlink" xlink:type="simple"><person-group><name name-style="western"><surname>Bishop</surname><given-names>SC</given-names></name><name name-style="western"><surname>Crosby</surname><given-names>CR</given-names></name></person-group> (<year>1926</year>) <article-title>Notes on the spiders of the southeastern United States with descriptions of new species.</article-title><source>Journal of the Elisha Mitchell Scientific Society</source><volume>41</volume>: <fpage>163</fpage>–<lpage>212</lpage>. [pl. 20–25]</mixed-citation></ref><ref id="B25"><mixed-citation xmlns:xlink="http://www.w3.org/1999/xlink" xlink:type="simple"><person-group><name name-style="western"><surname>Lopardo</surname><given-names>L</given-names></name><name name-style="western"><surname>Hormiga</surname><given-names>G</given-names></name></person-group> (<year>2015</year>) <article-title>Out of the twilight zone: Phylogeny and evolutionary morphology of the orb-weaving spider family <tp:taxon-name><tp:taxon-name-part taxon-name-part-type="family">Mysmenidae</tp:taxon-name-part></tp:taxon-name>, with a focus on spinneret spigot morphology in symphytognathoids (<tp:taxon-name><tp:taxon-name-part taxon-name-part-type="order">Araneae</tp:taxon-name-part></tp:taxon-name>, <tp:taxon-name><tp:taxon-name-part taxon-name-part-type="superfamily">Araneoidea</tp:taxon-name-part></tp:taxon-name>).</article-title><source>Zoological Journal of the Linnean Society</source><volume>173</volume>(<issue>3</issue>): <fpage>527</fpage>–<lpage>786</lpage>. <ext-link xlink:href="10.1111/zoj.12199" ext-link-type="doi" xlink:type="simple">https://doi.org/10.1111/zoj.12199</ext-link></mixed-citation></ref></ref-list></tp:taxon-treatment>
