# Supplementary material for: ﻿Phylogenetic placement of eight poorly known spiders of Microdipoena (Araneae, Mysmenidae), with descriptions of five new species
Source: Zookeys. 2023 Aug 21;1175:333–73. doi: 10.3897/zookeys.1175.90920 (PMC10463272; doi:10.3897/zookeys.1175.90920)
Supplement: XML Treatment for Microdipoena elsae [file zookeys.1175.90920-treatment2.xml]

<!DOCTYPE tp:taxon-treatment
  PUBLIC "-//TaxonX//DTD Taxonomic Treatment Publishing DTD v0 20100105//EN" "tax-treatment-NSO.dtd">
<tp:taxon-treatment xmlns:tp="http://www.plazi.org/taxpub"><tp:treatment-meta><kwd-group><label>Taxon classification</label><kwd>
                <named-content content-type="kingdom">Animalia</named-content>
              </kwd><kwd>
                <named-content content-type="order">Araneae</named-content>
              </kwd><kwd>
                <named-content content-type="family">Mysmenidae</named-content>
              </kwd></kwd-group><mixed-citation publication-type="journal"><person-group><name><surname>Zhang</surname><given-names>Qiuqiu</given-names></name><name><surname>Lin</surname><given-names>Yucheng</given-names></name></person-group><article-title>﻿Phylogenetic placement of eight poorly known spiders of <italic><tp:taxon-name><tp:taxon-name-part taxon-name-part-type="genus" reg="Microdipoena">Microdipoena</tp:taxon-name-part></tp:taxon-name></italic> (<tp:taxon-name><tp:taxon-name-part taxon-name-part-type="order">Araneae</tp:taxon-name-part></tp:taxon-name>, <tp:taxon-name><tp:taxon-name-part taxon-name-part-type="family">Mysmenidae</tp:taxon-name-part></tp:taxon-name>), with descriptions of five new species</article-title><source>Zookeys</source><day>21</day><month>08</month><year>2023</year><volume>1175</volume><fpage>333</fpage><lpage>373</lpage><pub-id pub-id-type="doi">10.3897/zookeys.1175.90920</pub-id></mixed-citation></tp:treatment-meta><tp:nomenclature><label>﻿</label><tp:taxon-name>
              <object-id xmlns:xlink="http://www.w3.org/1999/xlink" content-type="arpha" xlink:type="simple">3DCFD934-BD97-5A4E-B103-C11B266C8A30</object-id>
              <tp:taxon-name-part taxon-name-part-type="genus" reg="Microdipoena">Microdipoena</tp:taxon-name-part>
              <tp:taxon-name-part taxon-name-part-type="species" reg="elsae">elsae</tp:taxon-name-part>
            </tp:taxon-name><tp:taxon-authority>Saaristo, 1978</tp:taxon-authority><xref ref-type="fig" rid="F3">Figs 3</xref><xref ref-type="fig" rid="F4">, 4</xref><xref ref-type="fig" rid="F5">, 5</xref><xref ref-type="fig" rid="F6">, 6</xref><xref ref-type="fig" rid="F7">, 7</xref><tp:nomenclature-citation-list><tp:nomenclature-citation><tp:taxon-name>
                  <tp:taxon-name-part taxon-name-part-type="genus" reg="Microdipoena">Microdipoena</tp:taxon-name-part>
                  <tp:taxon-name-part taxon-name-part-type="species" reg="elsae">elsae</tp:taxon-name-part>
                </tp:taxon-name><comment>Saaristo, 1978: 124, figs 255–265 (♂♀); Saaristo 2010: 92, fig. 17.1–17.8 (♂♀); <xref ref-type="bibr" rid="B26">Lopardo et al. 2011</xref>: 287, fig. 9a (♂); <xref ref-type="bibr" rid="B25">Lopardo and Hormiga 2015</xref>: 783, figs 17A–D, 129D, 132A, 141M, N (♂♀).</comment></tp:nomenclature-citation><tp:nomenclature-citation><tp:taxon-name>
                  <tp:taxon-name-part taxon-name-part-type="genus" reg="Mysmena">Mysmena</tp:taxon-name-part>
                  <tp:taxon-name-part taxon-name-part-type="species" reg="elsae">elsae</tp:taxon-name-part>
                </tp:taxon-name><comment>: Roberts 1978: 932, figs 65–73 (♂♀); <xref ref-type="bibr" rid="B24">Logunov 2022</xref>: 89, fig. 18 (♂).</comment></tp:nomenclature-citation></tp:nomenclature-citation-list></tp:nomenclature><tp:treatment-sec sec-type="type material" id="SECID0EMUAI"><title>Type material.</title><p><bold><italic>Holotype</italic></bold> ♀ (<named-content xmlns:xlink="http://www.w3.org/1999/xlink" content-type="dwc:institutional_code" xlink:title="Zoological Museum, University of Turku" xlink:href="http://grbio.org/institution/university-turku" xlink:type="simple">ZMUTU</named-content>), <bold><italic>allotype</italic></bold> 1♀ 4♂ (<named-content xmlns:xlink="http://www.w3.org/1999/xlink" content-type="dwc:institutional_code" xlink:title="Zoological Museum, University of Turku" xlink:href="http://grbio.org/institution/university-turku" xlink:type="simple">ZMUTU</named-content>), and <bold><italic>paratypes</italic></bold> 8♀ (<named-content xmlns:xlink="http://www.w3.org/1999/xlink" content-type="dwc:institutional_code" xlink:title="Zoological Museum, University of Turku" xlink:href="http://grbio.org/institution/university-turku" xlink:type="simple">ZMUTU</named-content>) <bold>Seychelles</bold>: Mahé near La Misére, sieving leaf litter, 600 m elev., 30.V.1975, M. Saaristo leg. Not examined.</p></tp:treatment-sec><tp:treatment-sec sec-type="material" id="SECID0ELVAI"><title>Other material examined.</title><p>2♂ 3♀ 3 juvs (<named-content xmlns:xlink="http://www.w3.org/1999/xlink" content-type="dwc:institutional_code" xlink:title="Natural History Museum of Sichuan University" xlink:href="http://grbio.org/institution/sichuan-university" xlink:type="simple">NHMSU</named-content>-SEY02), <bold>Seychelles</bold>: Mane, at half of Morne Blanc, a pile of chopped wood (<named-content xmlns:xlink="http://www.w3.org/1999/xlink" content-type="dwc:verbatimCoordinates" xlink:type="simple"><named-content content-type="geo-json" specific-use="{&#34;type&#34;:&#34;Point&#34;,&#34;coordinates&#34;:[55.436650,-4.659217]}" id="NCID0E1VAI" xlink:type="simple">4°39.553'S, 55°26.199'E</named-content></named-content>; 461 m elev.), 30.VI.2013, H. Zhao leg.; 2♀ 1 juv (<named-content xmlns:xlink="http://www.w3.org/1999/xlink" content-type="dwc:institutional_code" xlink:title="Natural History Museum of Sichuan University" xlink:href="http://grbio.org/institution/sichuan-university" xlink:type="simple">NHMSU</named-content>-SEY01), La Digue, Belle-Vue Mountain (<named-content xmlns:xlink="http://www.w3.org/1999/xlink" content-type="dwc:verbatimCoordinates" xlink:type="simple"><named-content content-type="geo-json" specific-use="{&#34;type&#34;:&#34;Point&#34;,&#34;coordinates&#34;:[55.841167,-4.360183]}" id="NCID0EGWAI" xlink:type="simple">4°21.611'S, 55°50.470'E</named-content></named-content>; 213 m elev.), 5.VII.2013, H. Zhao leg.</p></tp:treatment-sec><tp:treatment-sec sec-type="diagnosis" id="SECID0ELWAI"><title>Diagnosis.</title><p>Male of <italic><tp:taxon-name><tp:taxon-name-part taxon-name-part-type="genus" reg="Microdipoena">Microdipoena</tp:taxon-name-part><tp:taxon-name-part taxon-name-part-type="species" reg="elsae">elsae</tp:taxon-name-part></tp:taxon-name></italic> differs from other congeners except for <italic><tp:taxon-name><tp:taxon-name-part taxon-name-part-type="genus" reg="Microdipoena">M.</tp:taxon-name-part><tp:taxon-name-part taxon-name-part-type="species" reg="comorensis">comorensis</tp:taxon-name-part></tp:taxon-name></italic> (Baert, 1986), <italic><tp:taxon-name><tp:taxon-name-part taxon-name-part-type="genus" reg="Microdipoena">M.</tp:taxon-name-part><tp:taxon-name-part taxon-name-part-type="species" reg="guttata">guttata</tp:taxon-name-part></tp:taxon-name></italic> Banks, 1895, <italic><tp:taxon-name><tp:taxon-name-part taxon-name-part-type="genus" reg="Microdipoena">M.</tp:taxon-name-part><tp:taxon-name-part taxon-name-part-type="species" reg="nyungwe">nyungwe</tp:taxon-name-part></tp:taxon-name></italic> Baert, 1989, <italic><tp:taxon-name><tp:taxon-name-part taxon-name-part-type="genus" reg="Microdipoena">M.</tp:taxon-name-part><tp:taxon-name-part taxon-name-part-type="species" reg="vanstallei">vanstallei</tp:taxon-name-part></tp:taxon-name></italic> Baert, 1985 by the filiform embolus without a distal twisted complex structure. Its male seems to be most similar to <italic><tp:taxon-name><tp:taxon-name-part taxon-name-part-type="genus" reg="Microdipoena">M.</tp:taxon-name-part><tp:taxon-name-part taxon-name-part-type="species" reg="nyungwe">nyungwe</tp:taxon-name-part></tp:taxon-name></italic>, but can be distinguished by the embolus having a small membranous hook at the intermediate constriction and the absence of cymbial groove (cf. Figs <xref ref-type="fig" rid="F5">5D</xref>, <xref ref-type="fig" rid="F6">6C</xref> and <xref ref-type="bibr" rid="B25">Lopardo and Hormiga 2015</xref>: 554, fig. 22C, F, G). Its female is similar to <italic><tp:taxon-name><tp:taxon-name-part taxon-name-part-type="genus" reg="Microdipoena">M.</tp:taxon-name-part><tp:taxon-name-part taxon-name-part-type="species" reg="nyungwe">nyungwe</tp:taxon-name-part></tp:taxon-name></italic> and <italic><tp:taxon-name><tp:taxon-name-part taxon-name-part-type="genus" reg="Microdipoena">M.</tp:taxon-name-part><tp:taxon-name-part taxon-name-part-type="species" reg="guttata">guttata</tp:taxon-name-part></tp:taxon-name></italic> but distinguished by the ovate spermathecae (round in <italic><tp:taxon-name><tp:taxon-name-part taxon-name-part-type="genus" reg="Microdipoena">M.</tp:taxon-name-part><tp:taxon-name-part taxon-name-part-type="species" reg="nyungwe">nyungwe</tp:taxon-name-part></tp:taxon-name></italic> and <italic><tp:taxon-name><tp:taxon-name-part taxon-name-part-type="genus" reg="Microdipoena">M.</tp:taxon-name-part><tp:taxon-name-part taxon-name-part-type="species" reg="guttata">guttata</tp:taxon-name-part></tp:taxon-name></italic>), the fertilization duct is slightly sclerotized and longer (cf. Fig. <xref ref-type="fig" rid="F7">7B, C</xref> vs <xref ref-type="bibr" rid="B25">Lopardo and Hormiga 2015</xref>: 554, 672, figs 18G, 22B, 129A, B).</p><fig id="F5" position="float" orientation="portrait"><object-id xmlns:xlink="http://www.w3.org/1999/xlink" content-type="doi" xlink:type="simple">10.3897/zookeys.1175.90920.figure5</object-id><object-id xmlns:xlink="http://www.w3.org/1999/xlink" content-type="arpha" xlink:type="simple">D971BDCA-7A1B-57C3-8AEA-1C17ED599122</object-id><label>Figure 5.</label><caption><p><italic><tp:taxon-name><tp:taxon-name-part taxon-name-part-type="genus" reg="Microdipoena">Microdipoena</tp:taxon-name-part><tp:taxon-name-part taxon-name-part-type="species" reg="elsae">elsae</tp:taxon-name-part></tp:taxon-name></italic> Saaristo, 1978, from Seychelles <bold>A</bold> conductor, from behind <bold>B</bold> tegulum, from behind <bold>C</bold> male palp, ventral <bold>D</bold> bulbus with conductor and tegulum removed, dextrolateral. Abbreviations: E = embolus, T = tegulum. Scale bars: 0.10 mm.</p></caption><graphic xmlns:xlink="http://www.w3.org/1999/xlink" xlink:href="zookeys-1175-333_article-90920__-g005.jpg" position="float" orientation="portrait" xlink:type="simple" id="oo_894917.jpg"><uri content-type="original_file" xlink:type="simple">https://binary.pensoft.net/fig/894917</uri></graphic></fig><fig id="F6" position="float" orientation="portrait"><object-id xmlns:xlink="http://www.w3.org/1999/xlink" content-type="doi" xlink:type="simple">10.3897/zookeys.1175.90920.figure6</object-id><object-id xmlns:xlink="http://www.w3.org/1999/xlink" content-type="arpha" xlink:type="simple">B35D8227-F75A-5CCE-BF73-9A7BDB09B128</object-id><label>Figure 6.</label><caption><p><italic><tp:taxon-name><tp:taxon-name-part taxon-name-part-type="genus" reg="Microdipoena">Microdipoena</tp:taxon-name-part><tp:taxon-name-part taxon-name-part-type="species" reg="elsae">elsae</tp:taxon-name-part></tp:taxon-name></italic> Saaristo, 1978, from Seychelles <bold>A</bold> conductor, dorsal <bold>B</bold> conductor, ventral <bold>C</bold> embolic distal end, dextrolateral <bold>D</bold> tegulum, dorsal <bold>E</bold> tegulum, ventral <bold>F</bold> cymbium, dorsal <bold>G</bold> cymbium, apical-lateral <bold>H</bold> cymbium, prolateral. Abbreviations: <abbrev xmlns:xlink="http://www.w3.org/1999/xlink" xlink:title="cymbium" id="ABBRID0EW3AI" xlink:type="simple">Cy</abbrev> = cymbium, <abbrev xmlns:xlink="http://www.w3.org/1999/xlink" xlink:title="cymbial conductor" id="ABBRID0E13AI" xlink:type="simple">CyC</abbrev> = cymbial conductor, <abbrev xmlns:xlink="http://www.w3.org/1999/xlink" xlink:title="cymbial fold" id="ABBRID0E53AI" xlink:type="simple">CyF</abbrev> = cymbial fold, <abbrev xmlns:xlink="http://www.w3.org/1999/xlink" xlink:title="setae on cymbial fold" id="ABBRID0EC4AI" xlink:type="simple">CyFs</abbrev> = setae on cymbial fold, <abbrev xmlns:xlink="http://www.w3.org/1999/xlink" xlink:title="cymbial process" id="ABBRID0EG4AI" xlink:type="simple">CyP</abbrev> = cymbial process, <abbrev xmlns:xlink="http://www.w3.org/1999/xlink" xlink:title="paracymbium" id="ABBRID0EK4AI" xlink:type="simple">PC</abbrev> = paracymbium. Scale bars: 0.10 mm.</p></caption><graphic xmlns:xlink="http://www.w3.org/1999/xlink" xlink:href="zookeys-1175-333_article-90920__-g006.jpg" position="float" orientation="portrait" xlink:type="simple" id="oo_894918.jpg"><uri content-type="original_file" xlink:type="simple">https://binary.pensoft.net/fig/894918</uri></graphic></fig><fig id="F7" position="float" orientation="portrait"><object-id xmlns:xlink="http://www.w3.org/1999/xlink" content-type="doi" xlink:type="simple">10.3897/zookeys.1175.90920.figure7</object-id><object-id xmlns:xlink="http://www.w3.org/1999/xlink" content-type="arpha" xlink:type="simple">8C967889-DBD2-52D2-B5C9-9262C8BA455B</object-id><label>Figure 7.</label><caption><p><italic><tp:taxon-name><tp:taxon-name-part taxon-name-part-type="genus" reg="Microdipoena">Microdipoena</tp:taxon-name-part><tp:taxon-name-part taxon-name-part-type="species" reg="elsae">elsae</tp:taxon-name-part></tp:taxon-name></italic> Saaristo, 1978, from Seychelles <bold>A</bold> epigyne, ventral <bold>B</bold> vulva, ventral <bold>C</bold> vulva, dorsal. Abbreviations: <abbrev xmlns:xlink="http://www.w3.org/1999/xlink" xlink:title="copulatory duct" id="ABBRID0EM5AI" xlink:type="simple">CD</abbrev> = copulatory duct, <abbrev xmlns:xlink="http://www.w3.org/1999/xlink" xlink:title="fertilization ducts" id="ABBRID0EQ5AI" xlink:type="simple">FD</abbrev> = fertilization duct, S = spermathecal, <abbrev xmlns:xlink="http://www.w3.org/1999/xlink" xlink:title="scape" id="ABBRID0EU5AI" xlink:type="simple">Sp</abbrev> = scape. Scale bars: 0.10 mm.</p></caption><graphic xmlns:xlink="http://www.w3.org/1999/xlink" xlink:href="zookeys-1175-333_article-90920__-g007.jpg" position="float" orientation="portrait" xlink:type="simple" id="oo_894919.jpg"><uri content-type="original_file" xlink:type="simple">https://binary.pensoft.net/fig/894919</uri></graphic></fig></tp:treatment-sec><tp:treatment-sec sec-type="description" id="SECID0E45AI"><title>Description.</title><p><bold>Male</bold>: Total length 1.04. Carapace 0.44 long, 0.42 wide, 0.44 high. Clypeus 0.10 high. Sternum 0.33 long, 0.30 wide. Abdomen 0.60 long, 0.63 wide, 0.88 high. Length of legs: I 1.17 (0.44, 0.14, 0.25, 0.16, 0.18); II 1.06 (0.42, 0.14, 0.22, 0.12, 0.16); III 0.78 (0.22, 0.12, 0.14, 0.14, 0.16); IV 1.08 (0.25, 0.12, 0.27, 0.20, 0.24).</p></tp:treatment-sec><tp:treatment-sec sec-type="description" id="SECID0EF6AI"><title>Somatic characters</title><p><bold>(Fig. <xref ref-type="fig" rid="F3">3A–C</xref>). <italic>Coloration</italic></bold>: carapace dark brown centrally, yellow brown marginally. Ocular base black. Chelicera, endites, and labium yellow. Sternum yellow with two brown stripes. Legs yellow and black. Abdomen dark brown with white spots dorsally, yellow with brown spots ventrally. <bold><italic>Prosoma</italic></bold>: carapace nearly pear-shaped in dorsal view and peak-shaped in lateral view. Cephalic area upheaved. Sternum triangular, slightly plump, covered with sparse, short setae. <bold><italic>Legs</italic></bold>: covered with setae. Mating clasper on metatarsus I, two macrosetae on tibia I, femur I with femoral spot. <bold><italic>Abdomen</italic></bold>: nearly ovoid.</p><p><bold><italic>Palp</italic></bold> (Figs <xref ref-type="fig" rid="F4">4</xref>–<xref ref-type="fig" rid="F6">6</xref>): large, ca as big as ½ size of the carapace. Cymbium translucent, distal end specialized as a broad, collared cymbial conductor, and a small cymbial process, modified by weakly sclerotized folds and a row of stiff short setae (Figs <xref ref-type="fig" rid="F4">4D</xref>, <xref ref-type="fig" rid="F5">5C</xref>, <xref ref-type="fig" rid="F6">6F–H</xref>). Paracymbium smooth, with long setae at the edge. Conductor wide, sclerotized, with two upper and a lower processes (Fig. <xref ref-type="fig" rid="F6">6A, B</xref>). Tegulum sclerotized, with two upper (a wide, a narrow) and one lower (a narrow) processes (Fig. <xref ref-type="fig" rid="F6">6D, E</xref>). Embolus filiform, with a membranous hook at the constriction near the middle (Figs <xref ref-type="fig" rid="F5">5D</xref>, <xref ref-type="fig" rid="F6">6C</xref>), its distal part coiled into 2.5 loops around cymbial conductor (Figs <xref ref-type="fig" rid="F4">4</xref>, <xref ref-type="fig" rid="F5">5C</xref>). Spermatic ducts faintly visible through the surface of palpal bulb and cymbium.</p><p><bold>Female.</bold> Total length 0.92. Carapace 0.40 long, 0.46 wide, 0.58 high. Clypeus 0.08 high. Sternum 0.28 long, 0.30 wide. Abdomen 0.52 long, 0.46 wide, 0.62 high. Length of legs: I 1.77 (0.52, 0.16, 0.40, 0.34, 0.35); II 1.38 (0.46, 0.14, 0.34, 0.20, 0.24); III 0.98 (0.30, 0.12, 0.20, 0.16, 0.20); IV 1.08 (0.30, 0.10, 0.24, 0.20, 0.24).</p></tp:treatment-sec><tp:treatment-sec sec-type="description" id="SECID0ETBBI"><title>Somatic characters</title><p><bold>(Fig. <xref ref-type="fig" rid="F3">3D–F</xref>). <italic>Coloration</italic></bold>: carapace dark brown centrally, yellow-brown marginally. Ocular base black. Chelicera, endites, and labium yellow. Sternum yellow with two brown stripes. Legs yellow and black. Abdomen dark brown with white spots dorsally, yellow with brown spots ventrally. <bold><italic>Prosoma</italic></bold>: carapace nearly pear-shaped in dorsal view. Cephalic part slightly elevated. Sternum triangular, covered with sparse short setae. <bold><italic>Legs</italic></bold>: covered with setae and bristles. Femurs I and II with femoral spot. <bold><italic>Abdomen</italic></bold>: nearly globose.</p><p><bold><italic>Epigyne</italic></bold> (Fig. <xref ref-type="fig" rid="F7">7A–C</xref>): spermathecae heavily sclerotized, nearly vertically ovoid, spaced by ca 3× their width. Copulatory duct almost all membranous cystic structure with irregular folds, surround the entirely spermathecae, which enters the spermathecae from posteromedially after gradually harden at the posterior area of spermathecae. Weakly sclerotized fertilization duct starts at the posterolateral side of spermatheca, and then folds back toward the center of vulva (Fig. <xref ref-type="fig" rid="F7">7C</xref>).</p></tp:treatment-sec><tp:treatment-sec sec-type="distribution" id="SECID0EZCBI"><title>Distribution.</title><p>Seychelles, Congo, and Comoros.</p></tp:treatment-sec><tp:treatment-sec><!--Section generated to contain objects referenced in tp:taxon-treatment.--><fig id="F3" position="float" orientation="portrait"><object-id xmlns:xlink="http://www.w3.org/1999/xlink" content-type="doi" xlink:type="simple">10.3897/zookeys.1175.90920.figure3</object-id><object-id xmlns:xlink="http://www.w3.org/1999/xlink" content-type="arpha" xlink:type="simple">BA3E3865-C0DB-5DB3-B699-EC07B15C4B93</object-id><label>Figure 3.</label><caption><p><italic><tp:taxon-name><tp:taxon-name-part taxon-name-part-type="genus" reg="Microdipoena">Microdipoena</tp:taxon-name-part><tp:taxon-name-part taxon-name-part-type="species" reg="elsae">elsae</tp:taxon-name-part></tp:taxon-name></italic> Saaristo, 1978, male <bold>(A–C)</bold> and female <bold>(D–F)</bold> from Seychelles <bold>A</bold> habitus, dorsal <bold>B</bold> habitus, ventral <bold>C</bold> habitus, lateral <bold>D</bold> habitus, lateral <bold>E</bold> habitus, dorsal <bold>F</bold> habitus, ventral. Abbrrviations: <abbrev xmlns:xlink="http://www.w3.org/1999/xlink" xlink:title="femoral spot" id="ABBRID0ENHAI" xlink:type="simple">FS</abbrev> = femoral spot, <abbrev xmlns:xlink="http://www.w3.org/1999/xlink" xlink:title="Metatarsal clasping spine" id="ABBRID0ERHAI" xlink:type="simple">MC</abbrev> = Metatarsal clasping spine, <abbrev xmlns:xlink="http://www.w3.org/1999/xlink" xlink:title="tibial macrosetae on male leg I" id="ABBRID0EVHAI" xlink:type="simple">TS</abbrev> = tibial spine on male leg I. Scale bars: 0.50 mm.</p></caption><graphic xmlns:xlink="http://www.w3.org/1999/xlink" xlink:href="zookeys-1175-333_article-90920__-g003.jpg" position="float" orientation="portrait" xlink:type="simple" id="oo_894915.jpg"><uri content-type="original_file" xlink:type="simple">https://binary.pensoft.net/fig/894915</uri></graphic></fig><fig id="F4" position="float" orientation="portrait"><object-id xmlns:xlink="http://www.w3.org/1999/xlink" content-type="doi" xlink:type="simple">10.3897/zookeys.1175.90920.figure4</object-id><object-id xmlns:xlink="http://www.w3.org/1999/xlink" content-type="arpha" xlink:type="simple">D725D313-77D9-5A5C-A110-24D162B72A6F</object-id><label>Figure 4.</label><caption><p><italic><tp:taxon-name><tp:taxon-name-part taxon-name-part-type="genus" reg="Microdipoena">Microdipoena</tp:taxon-name-part><tp:taxon-name-part taxon-name-part-type="species" reg="elsae">elsae</tp:taxon-name-part></tp:taxon-name></italic> Saaristo, 1978, from Seychelles <bold>A</bold> male palp, apical <bold>B</bold> male palp, dorsal <bold>C</bold> male palp, prolateral <bold>D</bold> male palp, retrolateral. Abbreviations: <abbrev xmlns:xlink="http://www.w3.org/1999/xlink" xlink:title="cymbium" id="ABBRID0EZIAI" xlink:type="simple">Cy</abbrev> = cymbium, <abbrev xmlns:xlink="http://www.w3.org/1999/xlink" xlink:title="cymbial conductor" id="ABBRID0E4IAI" xlink:type="simple">CyC</abbrev> = cymbial conductor, <abbrev xmlns:xlink="http://www.w3.org/1999/xlink" xlink:title="setae on cymbial fold" id="ABBRID0EBJAI" xlink:type="simple">CyFs</abbrev> = setae on cymbial fold, E = embolus, <abbrev xmlns:xlink="http://www.w3.org/1999/xlink" xlink:title="patella" id="ABBRID0EFJAI" xlink:type="simple">Pa</abbrev> = patella, <abbrev xmlns:xlink="http://www.w3.org/1999/xlink" xlink:title="paracymbium" id="ABBRID0EJJAI" xlink:type="simple">PC</abbrev> = paracymbium, <abbrev xmlns:xlink="http://www.w3.org/1999/xlink" xlink:title="spermatic duct" id="ABBRID0ENJAI" xlink:type="simple">SD</abbrev> = spermatic duct, T = tegulum, <abbrev xmlns:xlink="http://www.w3.org/1999/xlink" xlink:title="tibia" id="ABBRID0ERJAI" xlink:type="simple">Ti</abbrev> = tibia. Scale bars: 0.10 mm.</p></caption><graphic xmlns:xlink="http://www.w3.org/1999/xlink" xlink:href="zookeys-1175-333_article-90920__-g004.jpg" position="float" orientation="portrait" xlink:type="simple" id="oo_894916.jpg"><uri content-type="original_file" xlink:type="simple">https://binary.pensoft.net/fig/894916</uri></graphic></fig></tp:treatment-sec><ref-list><ref id="B26"><mixed-citation xmlns:xlink="http://www.w3.org/1999/xlink" xlink:type="simple"><person-group><name name-style="western"><surname>Lopardo</surname><given-names>L</given-names></name><name name-style="western"><surname>Giribet</surname><given-names>G</given-names></name><name name-style="western"><surname>Hormiga</surname><given-names>G</given-names></name></person-group> (<year>2011</year>) <article-title>Morphology to the rescue: molecular data and the signal of morphological characters in combined phylogenetic analyses — a case study from mysmenid spiders (<tp:taxon-name><tp:taxon-name-part taxon-name-part-type="order">Araneae</tp:taxon-name-part></tp:taxon-name>, <tp:taxon-name><tp:taxon-name-part taxon-name-part-type="family">Mysmenidae</tp:taxon-name-part></tp:taxon-name>), with comments on the evolution of web architecture.</article-title><source>Cladistics</source><volume>27</volume>(<issue>3</issue>): <fpage>278</fpage>–<lpage>330</lpage>. [&amp; supplementary material] <ext-link xlink:href="10.1111/j.1096-0031.2010.00332.x" ext-link-type="doi" xlink:type="simple">https://doi.org/10.1111/j.1096-0031.2010.00332.x</ext-link></mixed-citation></ref><ref id="B25"><mixed-citation xmlns:xlink="http://www.w3.org/1999/xlink" xlink:type="simple"><person-group><name name-style="western"><surname>Lopardo</surname><given-names>L</given-names></name><name name-style="western"><surname>Hormiga</surname><given-names>G</given-names></name></person-group> (<year>2015</year>) <article-title>Out of the twilight zone: Phylogeny and evolutionary morphology of the orb-weaving spider family <tp:taxon-name><tp:taxon-name-part taxon-name-part-type="family">Mysmenidae</tp:taxon-name-part></tp:taxon-name>, with a focus on spinneret spigot morphology in symphytognathoids (<tp:taxon-name><tp:taxon-name-part taxon-name-part-type="order">Araneae</tp:taxon-name-part></tp:taxon-name>, <tp:taxon-name><tp:taxon-name-part taxon-name-part-type="superfamily">Araneoidea</tp:taxon-name-part></tp:taxon-name>).</article-title><source>Zoological Journal of the Linnean Society</source><volume>173</volume>(<issue>3</issue>): <fpage>527</fpage>–<lpage>786</lpage>. <ext-link xlink:href="10.1111/zoj.12199" ext-link-type="doi" xlink:type="simple">https://doi.org/10.1111/zoj.12199</ext-link></mixed-citation></ref><ref id="B24"><mixed-citation xmlns:xlink="http://www.w3.org/1999/xlink" xlink:type="simple"><person-group><name name-style="western"><surname>Logunov</surname><given-names>DV</given-names></name></person-group> (<year>2022</year>) John Alan Murphy (1922–2021) and his contribution to arachnology. Arachnology 19(Special Issue): 77–103. <ext-link xlink:href="10.13156/arac.2022.19.sp1.77" ext-link-type="doi" xlink:type="simple">https://doi.org/10.13156/arac.2022.19.sp1.77</ext-link></mixed-citation></ref></ref-list></tp:taxon-treatment>
