# Supplementary material for: ﻿Phylogenetic placement of eight poorly known spiders of Microdipoena (Araneae, Mysmenidae), with descriptions of five new species
Source: Zookeys. 2023 Aug 21;1175:333–73. doi: 10.3897/zookeys.1175.90920 (PMC10463272; doi:10.3897/zookeys.1175.90920)
Supplement: XML Treatment for Microdipoena jobi [file zookeys.1175.90920-treatment5.xml]

<!DOCTYPE tp:taxon-treatment
  PUBLIC "-//TaxonX//DTD Taxonomic Treatment Publishing DTD v0 20100105//EN" "tax-treatment-NSO.dtd">
<tp:taxon-treatment xmlns:tp="http://www.plazi.org/taxpub"><tp:treatment-meta><kwd-group><label>Taxon classification</label><kwd>
                <named-content content-type="kingdom">Animalia</named-content>
              </kwd><kwd>
                <named-content content-type="order">Araneae</named-content>
              </kwd><kwd>
                <named-content content-type="family">Mysmenidae</named-content>
              </kwd></kwd-group><mixed-citation publication-type="journal"><person-group><name><surname>Zhang</surname><given-names>Qiuqiu</given-names></name><name><surname>Lin</surname><given-names>Yucheng</given-names></name></person-group><article-title>﻿Phylogenetic placement of eight poorly known spiders of <italic><tp:taxon-name><tp:taxon-name-part taxon-name-part-type="genus" reg="Microdipoena">Microdipoena</tp:taxon-name-part></tp:taxon-name></italic> (<tp:taxon-name><tp:taxon-name-part taxon-name-part-type="order">Araneae</tp:taxon-name-part></tp:taxon-name>, <tp:taxon-name><tp:taxon-name-part taxon-name-part-type="family">Mysmenidae</tp:taxon-name-part></tp:taxon-name>), with descriptions of five new species</article-title><source>Zookeys</source><day>21</day><month>08</month><year>2023</year><volume>1175</volume><fpage>333</fpage><lpage>373</lpage><pub-id pub-id-type="doi">10.3897/zookeys.1175.90920</pub-id></mixed-citation></tp:treatment-meta><tp:nomenclature><label>﻿</label><tp:taxon-name>
              <object-id xmlns:xlink="http://www.w3.org/1999/xlink" content-type="arpha" xlink:type="simple">218E18DF-0924-5008-9B34-67190C766FF1</object-id>
              <tp:taxon-name-part taxon-name-part-type="genus" reg="Microdipoena">Microdipoena</tp:taxon-name-part>
              <tp:taxon-name-part taxon-name-part-type="species" reg="jobi">jobi</tp:taxon-name-part>
            </tp:taxon-name><tp:taxon-authority>(Kraus, 1967)</tp:taxon-authority><xref ref-type="fig" rid="F11">Figs 11</xref><xref ref-type="fig" rid="F12">, 12</xref><xref ref-type="fig" rid="F13">, 13</xref><tp:nomenclature-citation-list><tp:nomenclature-citation><tp:taxon-name>
                  <tp:taxon-name-part taxon-name-part-type="genus" reg="Mysmena">Mysmena</tp:taxon-name-part>
                  <tp:taxon-name-part taxon-name-part-type="species" reg="jobi">jobi</tp:taxon-name-part>
                </tp:taxon-name><comment>Kraus, 1967: 392, figs 12–18 (♂♀).</comment></tp:nomenclature-citation><tp:nomenclature-citation><tp:taxon-name>
                  <tp:taxon-name-part taxon-name-part-type="genus" reg="Mysmenella">Mysmenella</tp:taxon-name-part>
                  <tp:taxon-name-part taxon-name-part-type="species" reg="jobi">jobi</tp:taxon-name-part>
                </tp:taxon-name><comment>: <xref ref-type="bibr" rid="B9">Brignoli 1980</xref>: 731; Namkung 2002: 146, fig. 16a, b (♂♀).</comment></tp:nomenclature-citation><tp:nomenclature-citation><tp:taxon-name>
                  <tp:taxon-name-part taxon-name-part-type="genus" reg="Microdipoena">Microdipoena</tp:taxon-name-part>
                  <tp:taxon-name-part taxon-name-part-type="species" reg="jobi">jobi</tp:taxon-name-part>
                </tp:taxon-name><comment>: <xref ref-type="bibr" rid="B25">Lopardo and Hormiga 2015</xref>: 783 (♂♀); <xref ref-type="bibr" rid="B29">Naumova et al. 2017</xref>: 478, figs 12–14 (♂).</comment></tp:nomenclature-citation></tp:nomenclature-citation-list></tp:nomenclature><tp:treatment-sec sec-type="type material" id="SECID0EIDCI"><title>Type material.</title><p><bold><italic>Holotype</italic></bold> ♂ (<named-content xmlns:xlink="http://www.w3.org/1999/xlink" content-type="dwc:institutional_code" xlink:title="Senckenberg Research Institute" xlink:href="http://grbio.org/institution/forschungsinstitut-und-natur-museum-senckenberg" xlink:type="simple">SMF</named-content> 12958) and <bold><italic>paratype</italic></bold> 1♂ 2♀ (<named-content xmlns:xlink="http://www.w3.org/1999/xlink" content-type="dwc:institutional_code" xlink:title="Senckenberg Research Institute" xlink:href="http://grbio.org/institution/forschungsinstitut-und-natur-museum-senckenberg" xlink:type="simple">SMF</named-content> 12959); 1♂ (Mus. Paris) <bold>France</bold>: Paris, Mainz-Gonsenheim, Gonsenheimer forest, forests trap, 20.IV.1967, W. Job leg. Examined in 2008.</p></tp:treatment-sec><tp:treatment-sec sec-type="material" id="SECID0EAECI"><title>Other material examined.</title><p>1♂ 1♀ (<named-content xmlns:xlink="http://www.w3.org/1999/xlink" content-type="dwc:institutional_code" xlink:title="Natural History Museum of Sichuan University" xlink:href="http://grbio.org/institution/sichuan-university" xlink:type="simple">NHMSU</named-content>-No.57), <bold>Georgia</bold>: Adjara, road along Acharistsqali River, dry stone debris near bridge (<named-content xmlns:xlink="http://www.w3.org/1999/xlink" content-type="dwc:verbatimCoordinates" xlink:type="simple"><named-content content-type="geo-json" specific-use="{&#34;type&#34;:&#34;Point&#34;,&#34;coordinates&#34;:[41.862667,41.578667]}" id="NCID0EPECI" xlink:type="simple">41°34.720'N, 41°51.760'E</named-content></named-content>; 113 m elev.), 21.VII.2012, S. Li leg.</p></tp:treatment-sec><tp:treatment-sec sec-type="diagnosis" id="SECID0EUECI"><title>Diagnosis.</title><p>This species is similar to <italic><tp:taxon-name><tp:taxon-name-part taxon-name-part-type="genus" reg="Microdipoena">M.</tp:taxon-name-part><tp:taxon-name-part taxon-name-part-type="species" reg="gongi">gongi</tp:taxon-name-part></tp:taxon-name></italic>, <italic><tp:taxon-name><tp:taxon-name-part taxon-name-part-type="genus" reg="Mysmena">M.</tp:taxon-name-part><tp:taxon-name-part taxon-name-part-type="species" reg="illectrix">illectrix</tp:taxon-name-part></tp:taxon-name></italic>, <italic><tp:taxon-name><tp:taxon-name-part taxon-name-part-type="genus" reg="Microdipoena">M.</tp:taxon-name-part><tp:taxon-name-part taxon-name-part-type="species" reg="menglunensis">menglunensis</tp:taxon-name-part></tp:taxon-name></italic>, <italic><tp:taxon-name><tp:taxon-name-part taxon-name-part-type="genus" reg="Microdipoena">M.</tp:taxon-name-part><tp:taxon-name-part taxon-name-part-type="species" reg="mihindi">mihindi</tp:taxon-name-part></tp:taxon-name></italic>, <italic><tp:taxon-name><tp:taxon-name-part taxon-name-part-type="genus" reg="Microdipoena">M.</tp:taxon-name-part><tp:taxon-name-part taxon-name-part-type="species" reg="ogatai">ogatai</tp:taxon-name-part></tp:taxon-name></italic>, <italic><tp:taxon-name><tp:taxon-name-part taxon-name-part-type="genus" reg="Microdipoena">M.</tp:taxon-name-part><tp:taxon-name-part taxon-name-part-type="species" reg="papuana">papuana</tp:taxon-name-part></tp:taxon-name></italic>, <italic><tp:taxon-name><tp:taxon-name-part taxon-name-part-type="genus" reg="Microdipoena">M.</tp:taxon-name-part><tp:taxon-name-part taxon-name-part-type="species" reg="pseudojobi">pseudojobi</tp:taxon-name-part></tp:taxon-name></italic>, <italic><tp:taxon-name><tp:taxon-name-part taxon-name-part-type="genus" reg="Microdipoena">M.</tp:taxon-name-part><tp:taxon-name-part taxon-name-part-type="species" reg="samoensis">samoensis</tp:taxon-name-part></tp:taxon-name></italic>, <italic><tp:taxon-name><tp:taxon-name-part taxon-name-part-type="genus" reg="Microdipoena">M.</tp:taxon-name-part><tp:taxon-name-part taxon-name-part-type="species" reg="shenyang">shenyang</tp:taxon-name-part></tp:taxon-name></italic> sp. nov., <italic><tp:taxon-name><tp:taxon-name-part taxon-name-part-type="genus" reg="Microdipoena">M.</tp:taxon-name-part><tp:taxon-name-part taxon-name-part-type="species" reg="yinae">yinae</tp:taxon-name-part></tp:taxon-name></italic>, and <italic><tp:taxon-name><tp:taxon-name-part taxon-name-part-type="genus" reg="Microdipoena">M.</tp:taxon-name-part><tp:taxon-name-part taxon-name-part-type="species" reg="zhulin">zhulin</tp:taxon-name-part></tp:taxon-name></italic> sp. nov. in having a twisted complex structure at the embolus end, but can be distinguished by the peculiar shape of conductor with a huge lower lateral process, the cymbial tooth near the ventral center of cymbium, the spherical spermathecae spaced by ca 2.3× their diameter, and the long, soft scape (cf. Figs <xref ref-type="fig" rid="F12">12B, C, F, G</xref>, <xref ref-type="fig" rid="F13">13B, C</xref>, <xref ref-type="fig" rid="F14">14F</xref>, <xref ref-type="fig" rid="F16">16A, B</xref>, <xref ref-type="fig" rid="F17">17C</xref>, <xref ref-type="fig" rid="F20">20C</xref>, <xref ref-type="fig" rid="F22">22A, B, D</xref>, <xref ref-type="fig" rid="F23">23D</xref>, and <xref ref-type="bibr" rid="B23">Lin and Li 2013</xref>: fig. 21F; <xref ref-type="bibr" rid="B22">Lin and Li 2008</xref>: figs 11F, G, 12F; <xref ref-type="bibr" rid="B25">Lopardo and Hormiga 2015</xref>: figs 129E, F, 132C–E).</p><fig id="F11" position="float" orientation="portrait"><object-id xmlns:xlink="http://www.w3.org/1999/xlink" content-type="doi" xlink:type="simple">10.3897/zookeys.1175.90920.figure11</object-id><object-id xmlns:xlink="http://www.w3.org/1999/xlink" content-type="arpha" xlink:type="simple">5ECD711A-C739-54DE-9C15-FC974B79DA37</object-id><label>Figure 11.</label><caption><p><italic><tp:taxon-name><tp:taxon-name-part taxon-name-part-type="genus" reg="Microdipoena">Microdipoena</tp:taxon-name-part><tp:taxon-name-part taxon-name-part-type="species" reg="jobi">jobi</tp:taxon-name-part></tp:taxon-name></italic> Kraus, 1967, male <bold>(A–C)</bold> and female <bold>(D–F)</bold> from Georgia <bold>A</bold> habitus, dorsal <bold>B</bold> habitus, ventral <bold>C</bold> habitus, lateral <bold>D</bold> habitus, lateral <bold>E</bold> habitus, dorsal <bold>F</bold> habitus, ventral. Abbreviations: <abbrev xmlns:xlink="http://www.w3.org/1999/xlink" xlink:title="femoral spot" id="ABBRID0ECLCI" xlink:type="simple">FS</abbrev> = femoral spot, <abbrev xmlns:xlink="http://www.w3.org/1999/xlink" xlink:title="Metatarsal clasping spine" id="ABBRID0EGLCI" xlink:type="simple">MC</abbrev> = Metatarsal clasping spine, <abbrev xmlns:xlink="http://www.w3.org/1999/xlink" xlink:title="tibial macrosetae on male leg I" id="ABBRID0EKLCI" xlink:type="simple">TS</abbrev> = tibial spine on male leg I. Scale bars: 0.50 mm.</p></caption><graphic xmlns:xlink="http://www.w3.org/1999/xlink" xlink:href="zookeys-1175-333_article-90920__-g011.jpg" position="float" orientation="portrait" xlink:type="simple" id="oo_894923.jpg"><uri content-type="original_file" xlink:type="simple">https://binary.pensoft.net/fig/894923</uri></graphic></fig><fig id="F12" position="float" orientation="portrait"><object-id xmlns:xlink="http://www.w3.org/1999/xlink" content-type="doi" xlink:type="simple">10.3897/zookeys.1175.90920.figure12</object-id><object-id xmlns:xlink="http://www.w3.org/1999/xlink" content-type="arpha" xlink:type="simple">204E8718-0ADB-548F-9440-DF677D36E91A</object-id><label>Figure 12.</label><caption><p><italic><tp:taxon-name><tp:taxon-name-part taxon-name-part-type="genus" reg="Microdipoena">Microdipoena</tp:taxon-name-part><tp:taxon-name-part taxon-name-part-type="species" reg="jobi">jobi</tp:taxon-name-part></tp:taxon-name></italic> Kraus, 1967 from Georgia <bold>A</bold> bulbus with conductor removed, from behind <bold>B</bold> cymbium, prolateral <bold>C</bold> conductor, dorsal <bold>D</bold> embolic end, retrolateral <bold>E</bold> male palp, apical <bold>F</bold> male palp, prolateral <bold>G</bold> male palp, retrolateral. Abbreviations: <abbrev xmlns:xlink="http://www.w3.org/1999/xlink" xlink:title="cymbial tooth" id="ABBRID0EUMCI" xlink:type="simple">CT</abbrev> = cymbial tooth, <abbrev xmlns:xlink="http://www.w3.org/1999/xlink" xlink:title="cymbium" id="ABBRID0EYMCI" xlink:type="simple">Cy</abbrev> = cymbium, <abbrev xmlns:xlink="http://www.w3.org/1999/xlink" xlink:title="cymbial conductor" id="ABBRID0E3MCI" xlink:type="simple">CyC</abbrev> = cymbial conductor, <abbrev xmlns:xlink="http://www.w3.org/1999/xlink" xlink:title="cymbial process" id="ABBRID0EANCI" xlink:type="simple">CyP</abbrev> = cymbial process, E = embolus, <abbrev xmlns:xlink="http://www.w3.org/1999/xlink" xlink:title="patella" id="ABBRID0EENCI" xlink:type="simple">Pa</abbrev> = patella, <abbrev xmlns:xlink="http://www.w3.org/1999/xlink" xlink:title="paracymbium" id="ABBRID0EINCI" xlink:type="simple">PC</abbrev> = paracymbium, T = tegulum, <abbrev xmlns:xlink="http://www.w3.org/1999/xlink" xlink:title="tibia" id="ABBRID0EMNCI" xlink:type="simple">Ti</abbrev> = tibia. Scale bars: 0.10 mm.</p></caption><graphic xmlns:xlink="http://www.w3.org/1999/xlink" xlink:href="zookeys-1175-333_article-90920__-g012.jpg" position="float" orientation="portrait" xlink:type="simple" id="oo_894924.jpg"><uri content-type="original_file" xlink:type="simple">https://binary.pensoft.net/fig/894924</uri></graphic></fig><fig id="F13" position="float" orientation="portrait"><object-id xmlns:xlink="http://www.w3.org/1999/xlink" content-type="doi" xlink:type="simple">10.3897/zookeys.1175.90920.figure13</object-id><object-id xmlns:xlink="http://www.w3.org/1999/xlink" content-type="arpha" xlink:type="simple">DE0B4031-934F-5385-B8A1-03D24B6D45D7</object-id><label>Figure 13.</label><caption><p><italic><tp:taxon-name><tp:taxon-name-part taxon-name-part-type="genus" reg="Microdipoena">Microdipoena</tp:taxon-name-part><tp:taxon-name-part taxon-name-part-type="species" reg="jobi">jobi</tp:taxon-name-part></tp:taxon-name></italic> Kraus, 1967 from Georgia <bold>A</bold> epigyne, ventral <bold>B</bold> vulva, ventral <bold>C</bold> vulva, dorsal. Abbreviations: <abbrev xmlns:xlink="http://www.w3.org/1999/xlink" xlink:title="copulatory duct" id="ABBRID0EOOCI" xlink:type="simple">CD</abbrev> = copulatory duct, <abbrev xmlns:xlink="http://www.w3.org/1999/xlink" xlink:title="fertilization ducts" id="ABBRID0ESOCI" xlink:type="simple">FD</abbrev> = fertilization duct, S = spermathecal, <abbrev xmlns:xlink="http://www.w3.org/1999/xlink" xlink:title="scape" id="ABBRID0EWOCI" xlink:type="simple">Sp</abbrev> = Scape. Scale bars: 0.10 mm.</p></caption><graphic xmlns:xlink="http://www.w3.org/1999/xlink" xlink:href="zookeys-1175-333_article-90920__-g013.jpg" position="float" orientation="portrait" xlink:type="simple" id="oo_894925.jpg"><uri content-type="original_file" xlink:type="simple">https://binary.pensoft.net/fig/894925</uri></graphic></fig></tp:treatment-sec><tp:treatment-sec sec-type="description" id="SECID0E6OCI"><title>Description.</title><p><bold>Male (holotype)</bold>: Total length 0.96. Carapace 0.46 long, 0.50 wide, 0.50 high. Clypeus 0.06 high. Sternum 0.32 long, 0.26 wide. Abdomen 0.5 long, 0.46 wide, 0.50 high. Length of legs: I 1.42 (0.52, 0.08, 0.40, 0.20, 0.22); II 1.22 (0.40, 0.08, 0.32, 0.20, 0.22); III 0.72 (0.20, 0.08, 0.18, 0.12, 0.14); IV 1.98 (0.20, 0.08, 0.26, 0.20, 0.24).</p></tp:treatment-sec><tp:treatment-sec sec-type="description" id="SECID0EHPCI"><title>Somatic characters</title><p><bold>(Fig. <xref ref-type="fig" rid="F11">11A–C</xref>). <italic>Coloration</italic></bold>: carapace silver-brown. Ocular base black. Chelicera, endites, labium yellow; sternum yellow with two longitudinal brown stripes. Legs yellow-brown. Abdomen black with symmetrical white spots dorsally, yellow with two symmetrical white stripes ventrally. <bold><italic>Prosoma</italic></bold>: carapace nearly oval in dorsal view and peak-shaped in lateral view. Cephalic part elevated. Sternum scutiform, plump, covered with sparse setae. <bold><italic>Legs</italic></bold>: covered with setae. Mating clasper on metatarsus I, two strong spines on tibia I, femur I with sclerotized femoral spot. <bold><italic>Abdomen</italic></bold>: nearly oval in dorsal view.</p><p><bold><italic>Palp</italic></bold> (Fig. <xref ref-type="fig" rid="F12">12A–G</xref>): The palp 45° inclined to the surface of the tibia. Cymbium translucent, cymbial tooth on the prolateral, sclerotized; the tip specialized as cymbial conductor; a large cymbial process at the contralateral of the cymbial conductor. Paracymbium small, with long setae. Conductor 7-shaped, sclerotized, with two large apophyses apically and two pointed apophyses basally. Tegulum translucent, swollen surface. Embolus wide and long, the tip with complex structure, most structure coiled into two loops. Spermatic ducts can be seen through translucent tegulum.</p><p><bold>Female.</bold> Total length 1.38. Carapace 0.40 long, 0.40 wide, 0.33 high. Clypeus 0.06 high. Sternum 0.32 long, 0.30 wide. Abdomen 0.98 long, 0.92 wide, 0.66 high. Length of legs: I 1.32 (0.36, 0.16, 0.30, 0.24, 0.26); II 1.12 (0.32, 0.16, 0.26, 0.18, 0.20); III 0.70 (0.16, 0.12, 0.14, 0.12, 0.16); IV 0.84 (0.32, 0.12, 0.16, 0.12, 0.12).</p></tp:treatment-sec><tp:treatment-sec sec-type="description" id="SECID0ENQCI"><title>Somatic characters</title><p><bold>(Fig. <xref ref-type="fig" rid="F11">11D–F</xref>). <italic>Coloration</italic></bold>: carapace dark brown. Ocular base black. Chelicera, endites, labium yellow; sternum yellow with two longitudinal brown stripes. Legs brown-black. Abdomen silvery brown with multiple white spots dorsally, brown with two symmetrical white stripes and multiple little white spots ventrally. <bold><italic>Prosoma</italic></bold>: carapace nearly pear-shaped in dorsal view. Cephalic part unelevated. Sternum scutiform, slightly plump, covered with sparse setae. <bold><italic>Legs</italic></bold>: covered with setae and bristles. Femurs I and II with sclerotized femoral spot. <bold><italic>Abdomen</italic></bold>: nearly spherical in dorsal view, covered with sparse setae.</p><p><bold><italic>Epigyne</italic></bold> (Fig. <xref ref-type="fig" rid="F13">13A–C</xref>): slightly sclerotized. Scape long, base wide, with thin folds. Copulatory duct long, membranous, with sclerotized S-shaped, coiled under the spermathecae. Paired spermathecae transverse ovoid, separated by more than 3× diameter. Fertilization ducts membranous, inconspicuous.</p></tp:treatment-sec><tp:treatment-sec sec-type="distribution" id="SECID0EPRCI"><title>Distribution.</title><p>France, Georgia (Adjara), Caucasus, Iran, China, Korea, and Japan.</p></tp:treatment-sec><tp:treatment-sec><!--Section generated to contain objects referenced in tp:taxon-treatment.--><fig id="F14" position="float" orientation="portrait"><object-id xmlns:xlink="http://www.w3.org/1999/xlink" content-type="doi" xlink:type="simple">10.3897/zookeys.1175.90920.figure14</object-id><object-id xmlns:xlink="http://www.w3.org/1999/xlink" content-type="arpha" xlink:type="simple">A5133BE5-5099-5371-821A-5FB987AF5B16</object-id><label>Figure 14.</label><caption><p><italic><tp:taxon-name><tp:taxon-name-part taxon-name-part-type="genus" reg="Microdipoena">Microdipoena</tp:taxon-name-part><tp:taxon-name-part taxon-name-part-type="species" reg="lisu">lisu</tp:taxon-name-part></tp:taxon-name></italic> sp. nov., female from Yunnan of China <bold>A</bold> habitus, dorsal <bold>B</bold> habitus, ventral <bold>C</bold> habitus, lateral <bold>D</bold> epigyne, ventral <bold>E</bold> vulva, ventral <bold>F</bold> vulva, dorsal. Abbreviations: <abbrev xmlns:xlink="http://www.w3.org/1999/xlink" xlink:title="copulatory duct" id="ABBRID0EJWCI" xlink:type="simple">CD</abbrev> = copulatory duct, <abbrev xmlns:xlink="http://www.w3.org/1999/xlink" xlink:title="fertilization ducts" id="ABBRID0ENWCI" xlink:type="simple">FD</abbrev> = fertilization duct, S = spermathecal, <abbrev xmlns:xlink="http://www.w3.org/1999/xlink" xlink:title="scape" id="ABBRID0ERWCI" xlink:type="simple">Sp</abbrev> = Scape. Scale bars: 0.50 mm (<bold>A–C</bold>); 0.10 mm (<bold>D–F</bold>).</p></caption><graphic xmlns:xlink="http://www.w3.org/1999/xlink" xlink:href="zookeys-1175-333_article-90920__-g014.jpg" position="float" orientation="portrait" xlink:type="simple" id="oo_894926.jpg"><uri content-type="original_file" xlink:type="simple">https://binary.pensoft.net/fig/894926</uri></graphic></fig><fig id="F16" position="float" orientation="portrait"><object-id xmlns:xlink="http://www.w3.org/1999/xlink" content-type="doi" xlink:type="simple">10.3897/zookeys.1175.90920.figure16</object-id><object-id xmlns:xlink="http://www.w3.org/1999/xlink" content-type="arpha" xlink:type="simple">2F41756E-5C40-52B8-A1F4-33302BF74728</object-id><label>Figure 16.</label><caption><p><italic><tp:taxon-name><tp:taxon-name-part taxon-name-part-type="genus" reg="Microdipoena">Microdipoena</tp:taxon-name-part><tp:taxon-name-part taxon-name-part-type="species" reg="shenyang">shenyang</tp:taxon-name-part></tp:taxon-name></italic> sp. nov. from Liaoning of China <bold>A</bold> conductor, dorsal <bold>B</bold> cymbium, ventral <bold>C</bold> bulbus with conductor removed, prolateral <bold>D</bold> bulbus with conductor removed, retrolateral <bold>E</bold> embolic end, apical-lateral <bold>F</bold> male palp, prolateral <bold>G</bold> male palp retrolateral. Abbreviations: <abbrev xmlns:xlink="http://www.w3.org/1999/xlink" xlink:title="cymbial tooth" id="ABBRID0ESEDI" xlink:type="simple">CT</abbrev> = cymbial tooth, <abbrev xmlns:xlink="http://www.w3.org/1999/xlink" xlink:title="cymbium" id="ABBRID0EWEDI" xlink:type="simple">Cy</abbrev> = cymbium, <abbrev xmlns:xlink="http://www.w3.org/1999/xlink" xlink:title="cymbial conductor" id="ABBRID0E1EDI" xlink:type="simple">CyC</abbrev> = cymbial conductor, <abbrev xmlns:xlink="http://www.w3.org/1999/xlink" xlink:title="cymbial process" id="ABBRID0E5EDI" xlink:type="simple">CyP</abbrev> = cymbial process, E = embolus, <abbrev xmlns:xlink="http://www.w3.org/1999/xlink" xlink:title="patella" id="ABBRID0ECFDI" xlink:type="simple">Pa</abbrev> = patella, <abbrev xmlns:xlink="http://www.w3.org/1999/xlink" xlink:title="paracymbium" id="ABBRID0EGFDI" xlink:type="simple">PC</abbrev> = paracymbium, <abbrev xmlns:xlink="http://www.w3.org/1999/xlink" xlink:title="spermatic duct" id="ABBRID0EKFDI" xlink:type="simple">SD</abbrev> = spermatic duct, T = tegulum, <abbrev xmlns:xlink="http://www.w3.org/1999/xlink" xlink:title="tibia" id="ABBRID0EOFDI" xlink:type="simple">Ti</abbrev> = tibia. Scale bars: 0.10 mm (<bold>A, B, E–G</bold>); 0.20 mm (<bold>C, D</bold>).</p></caption><graphic xmlns:xlink="http://www.w3.org/1999/xlink" xlink:href="zookeys-1175-333_article-90920__-g016.jpg" position="float" orientation="portrait" xlink:type="simple" id="oo_894929.jpg"><uri content-type="original_file" xlink:type="simple">https://binary.pensoft.net/fig/894929</uri></graphic></fig><fig id="F17" position="float" orientation="portrait"><object-id xmlns:xlink="http://www.w3.org/1999/xlink" content-type="doi" xlink:type="simple">10.3897/zookeys.1175.90920.figure17</object-id><object-id xmlns:xlink="http://www.w3.org/1999/xlink" content-type="arpha" xlink:type="simple">E7474785-B257-5F97-AE24-9B5169477D05</object-id><label>Figure 17.</label><caption><p><italic><tp:taxon-name><tp:taxon-name-part taxon-name-part-type="genus" reg="Microdipoena">Microdipoena</tp:taxon-name-part><tp:taxon-name-part taxon-name-part-type="species" reg="shenyang">shenyang</tp:taxon-name-part></tp:taxon-name></italic> sp. nov. from Liaoning of China <bold>A</bold> epigyne, ventral <bold>B</bold> vulva, ventral <bold>C</bold> vulva, dorsal. Abbreviations: <abbrev xmlns:xlink="http://www.w3.org/1999/xlink" xlink:title="copulatory duct" id="ABBRID0E1HDI" xlink:type="simple">CD</abbrev> = copulatory duct, <abbrev xmlns:xlink="http://www.w3.org/1999/xlink" xlink:title="fertilization ducts" id="ABBRID0E5HDI" xlink:type="simple">FD</abbrev> = fertilization duct, S = spermathecal, <abbrev xmlns:xlink="http://www.w3.org/1999/xlink" xlink:title="scape" id="ABBRID0ECIDI" xlink:type="simple">Sp</abbrev> = scape. Scale bars: 0.10 mm.</p></caption><graphic xmlns:xlink="http://www.w3.org/1999/xlink" xlink:href="zookeys-1175-333_article-90920__-g017.jpg" position="float" orientation="portrait" xlink:type="simple" id="oo_894930.jpg"><uri content-type="original_file" xlink:type="simple">https://binary.pensoft.net/fig/894930</uri></graphic></fig><fig id="F20" position="float" orientation="portrait"><object-id xmlns:xlink="http://www.w3.org/1999/xlink" content-type="doi" xlink:type="simple">10.3897/zookeys.1175.90920.figure20</object-id><object-id xmlns:xlink="http://www.w3.org/1999/xlink" content-type="arpha" xlink:type="simple">D00BEB73-69F4-526E-A210-4BEF3C3D2512</object-id><label>Figure 20.</label><caption><p><italic><tp:taxon-name><tp:taxon-name-part taxon-name-part-type="genus" reg="Microdipoena">Microdipoena</tp:taxon-name-part><tp:taxon-name-part taxon-name-part-type="species" reg="yinae">yinae</tp:taxon-name-part></tp:taxon-name></italic> Lin &amp; Li, 2013, from Sichuan of China <bold>A</bold> male palp, apical <bold>B</bold> bulbus with conductor removed, dorsolateral <bold>C</bold> conductor, dorsal <bold>D</bold> male palp, prolateral <bold>E</bold> male palp, retrolateral. Abbreviations: <abbrev xmlns:xlink="http://www.w3.org/1999/xlink" xlink:title="cymbium" id="ABBRID0EAWDI" xlink:type="simple">Cy</abbrev> = cymbium, <abbrev xmlns:xlink="http://www.w3.org/1999/xlink" xlink:title="cymbial conductor" id="ABBRID0EEWDI" xlink:type="simple">CyC</abbrev> = cymbial conductor, <abbrev xmlns:xlink="http://www.w3.org/1999/xlink" xlink:title="cymbial process" id="ABBRID0EIWDI" xlink:type="simple">CyP</abbrev> = cymbial process, E = embolus, <abbrev xmlns:xlink="http://www.w3.org/1999/xlink" xlink:title="patella" id="ABBRID0EMWDI" xlink:type="simple">Pa</abbrev> = patella, <abbrev xmlns:xlink="http://www.w3.org/1999/xlink" xlink:title="paracymbium" id="ABBRID0EQWDI" xlink:type="simple">PC</abbrev> = paracymbium, <abbrev xmlns:xlink="http://www.w3.org/1999/xlink" xlink:title="spermatic duct" id="ABBRID0EUWDI" xlink:type="simple">SD</abbrev> = spermatic duct, T = tegulum, <abbrev xmlns:xlink="http://www.w3.org/1999/xlink" xlink:title="tibia" id="ABBRID0EYWDI" xlink:type="simple">Ti</abbrev> = tibia. Scale bars: 0.10 mm.</p></caption><graphic xmlns:xlink="http://www.w3.org/1999/xlink" xlink:href="zookeys-1175-333_article-90920__-g020.jpg" position="float" orientation="portrait" xlink:type="simple" id="oo_894933.jpg"><uri content-type="original_file" xlink:type="simple">https://binary.pensoft.net/fig/894933</uri></graphic></fig><fig id="F22" position="float" orientation="portrait"><object-id xmlns:xlink="http://www.w3.org/1999/xlink" content-type="doi" xlink:type="simple">10.3897/zookeys.1175.90920.figure22</object-id><object-id xmlns:xlink="http://www.w3.org/1999/xlink" content-type="arpha" xlink:type="simple">A8F214D3-DBCC-5FF4-937A-E22D4CB2A653</object-id><label>Figure 22.</label><caption><p><italic><tp:taxon-name><tp:taxon-name-part taxon-name-part-type="genus" reg="Microdipoena">Microdipoena</tp:taxon-name-part><tp:taxon-name-part taxon-name-part-type="species" reg="zhulin">zhulin</tp:taxon-name-part></tp:taxon-name></italic> sp. nov. from Guangxi of China <bold>A</bold> palp, apical <bold>B</bold> conductor, dorsal <bold>C</bold> cymbium, apical <bold>D</bold> cymbium, prolateral <bold>E</bold> left tibia I and metatarsus I, prolateral <bold>F</bold> palp, prolateral <bold>G</bold> palp, ventral <bold>H</bold> palp, retrolateral. Abbreviations: <abbrev xmlns:xlink="http://www.w3.org/1999/xlink" xlink:title="cymbial tooth" id="ABBRID0ED5DI" xlink:type="simple">CT</abbrev> = cymbial tooth, <abbrev xmlns:xlink="http://www.w3.org/1999/xlink" xlink:title="cymbium" id="ABBRID0EH5DI" xlink:type="simple">Cy</abbrev> = cymbium, <abbrev xmlns:xlink="http://www.w3.org/1999/xlink" xlink:title="cymbial conductor" id="ABBRID0EL5DI" xlink:type="simple">CyC</abbrev> = cymbial conductor, <abbrev xmlns:xlink="http://www.w3.org/1999/xlink" xlink:title="cymbial process" id="ABBRID0EP5DI" xlink:type="simple">CyP</abbrev> = cymbial process, E = embolus, <abbrev xmlns:xlink="http://www.w3.org/1999/xlink" xlink:title="Metatarsal clasping spine" id="ABBRID0ET5DI" xlink:type="simple">MC</abbrev> = mating clasper, <abbrev xmlns:xlink="http://www.w3.org/1999/xlink" xlink:title="patella" id="ABBRID0EX5DI" xlink:type="simple">Pa</abbrev> = patella, <abbrev xmlns:xlink="http://www.w3.org/1999/xlink" xlink:title="paracymbium" id="ABBRID0E25DI" xlink:type="simple">PC</abbrev> = paracymbium, T = tegulum, <abbrev xmlns:xlink="http://www.w3.org/1999/xlink" xlink:title="tibia" id="ABBRID0E65DI" xlink:type="simple">Ti</abbrev> = tibia, <abbrev xmlns:xlink="http://www.w3.org/1999/xlink" xlink:title="tibial macrosetae on male leg I" id="ABBRID0ED6DI" xlink:type="simple">TS</abbrev> = tibial spine. Scale bars: 0.10 mm.</p></caption><graphic xmlns:xlink="http://www.w3.org/1999/xlink" xlink:href="zookeys-1175-333_article-90920__-g022.jpg" position="float" orientation="portrait" xlink:type="simple" id="oo_894935.jpg"><uri content-type="original_file" xlink:type="simple">https://binary.pensoft.net/fig/894935</uri></graphic></fig><fig id="F23" position="float" orientation="portrait"><object-id xmlns:xlink="http://www.w3.org/1999/xlink" content-type="doi" xlink:type="simple">10.3897/zookeys.1175.90920.figure23</object-id><object-id xmlns:xlink="http://www.w3.org/1999/xlink" content-type="arpha" xlink:type="simple">21AA4600-9097-5725-91C2-0B0E0FE79CAE</object-id><label>Figure 23.</label><caption><p><italic><tp:taxon-name><tp:taxon-name-part taxon-name-part-type="genus" reg="Microdipoena">Microdipoena</tp:taxon-name-part><tp:taxon-name-part taxon-name-part-type="species" reg="zhulin">zhulin</tp:taxon-name-part></tp:taxon-name></italic> sp. nov. from Guangxi of China <bold>A</bold> epigyne, ventral <bold>B</bold> epigyne, lateral <bold>C</bold> vulva, ventral <bold>D</bold> vulva, dorsal. Abbreviations: <abbrev xmlns:xlink="http://www.w3.org/1999/xlink" xlink:title="copulatory duct" id="ABBRID0EOBAK" xlink:type="simple">CD</abbrev> = copulatory duct, <abbrev xmlns:xlink="http://www.w3.org/1999/xlink" xlink:title="fertilization ducts" id="ABBRID0ESBAK" xlink:type="simple">FD</abbrev> = fertilization duct, S = spermathecal, <abbrev xmlns:xlink="http://www.w3.org/1999/xlink" xlink:title="scape" id="ABBRID0EWBAK" xlink:type="simple">Sp</abbrev> = scape. Scale bars: 0.10 mm.</p></caption><graphic xmlns:xlink="http://www.w3.org/1999/xlink" xlink:href="zookeys-1175-333_article-90920__-g023.jpg" position="float" orientation="portrait" xlink:type="simple" id="oo_894936.jpg"><uri content-type="original_file" xlink:type="simple">https://binary.pensoft.net/fig/894936</uri></graphic></fig></tp:treatment-sec><ref-list><ref id="B9"><mixed-citation xmlns:xlink="http://www.w3.org/1999/xlink" xlink:type="simple"><person-group><name name-style="western"><surname>Brignoli</surname><given-names>PM</given-names></name></person-group> (<year>1980</year>) <article-title>On few <tp:taxon-name><tp:taxon-name-part taxon-name-part-type="family">Mysmenidae</tp:taxon-name-part></tp:taxon-name> from the Oriental and Australian regions (<tp:taxon-name><tp:taxon-name-part taxon-name-part-type="order">Araneae</tp:taxon-name-part></tp:taxon-name>).</article-title><source>Revue Suisse de Zoologie</source><volume>87</volume>: <fpage>727</fpage>–<lpage>738</lpage>. <ext-link xlink:href="10.5962/bhl.part.85542" ext-link-type="doi" xlink:type="simple">https://doi.org/10.5962/bhl.part.85542</ext-link></mixed-citation></ref><ref id="B25"><mixed-citation xmlns:xlink="http://www.w3.org/1999/xlink" xlink:type="simple"><person-group><name name-style="western"><surname>Lopardo</surname><given-names>L</given-names></name><name name-style="western"><surname>Hormiga</surname><given-names>G</given-names></name></person-group> (<year>2015</year>) <article-title>Out of the twilight zone: Phylogeny and evolutionary morphology of the orb-weaving spider family <tp:taxon-name><tp:taxon-name-part taxon-name-part-type="family">Mysmenidae</tp:taxon-name-part></tp:taxon-name>, with a focus on spinneret spigot morphology in symphytognathoids (<tp:taxon-name><tp:taxon-name-part taxon-name-part-type="order">Araneae</tp:taxon-name-part></tp:taxon-name>, <tp:taxon-name><tp:taxon-name-part taxon-name-part-type="superfamily">Araneoidea</tp:taxon-name-part></tp:taxon-name>).</article-title><source>Zoological Journal of the Linnean Society</source><volume>173</volume>(<issue>3</issue>): <fpage>527</fpage>–<lpage>786</lpage>. <ext-link xlink:href="10.1111/zoj.12199" ext-link-type="doi" xlink:type="simple">https://doi.org/10.1111/zoj.12199</ext-link></mixed-citation></ref><ref id="B29"><mixed-citation xmlns:xlink="http://www.w3.org/1999/xlink" xlink:type="simple"><person-group><name name-style="western"><surname>Naumova</surname><given-names>M</given-names></name><name name-style="western"><surname>Blagoev</surname><given-names>G</given-names></name><name name-style="western"><surname>Dimitrov</surname><given-names>D</given-names></name><name name-style="western"><surname>Lazarov</surname><given-names>S</given-names></name><name name-style="western"><surname>Deltshev</surname><given-names>C</given-names></name></person-group> (<year>2017</year>) <article-title>New data on the spider fauna (<tp:taxon-name><tp:taxon-name-part taxon-name-part-type="class">Arachnida</tp:taxon-name-part></tp:taxon-name>: <tp:taxon-name><tp:taxon-name-part taxon-name-part-type="order">Araneae</tp:taxon-name-part></tp:taxon-name>) of Bulgaria.</article-title><source>Acta Zoologica Bulgarica</source><volume>69</volume>(<issue>4</issue>): <fpage>477</fpage>–<lpage>481</lpage>.</mixed-citation></ref><ref id="B23"><mixed-citation xmlns:xlink="http://www.w3.org/1999/xlink" xlink:type="simple"><person-group><name name-style="western"><surname>Lin</surname><given-names>Y</given-names></name><name name-style="western"><surname>Li</surname><given-names>S</given-names></name></person-group> (<year>2013</year>) <article-title>Five new minute orb-weaving spiders of the family <tp:taxon-name><tp:taxon-name-part taxon-name-part-type="family">Mysmenidae</tp:taxon-name-part></tp:taxon-name> from China (<tp:taxon-name><tp:taxon-name-part taxon-name-part-type="order">Araneae</tp:taxon-name-part></tp:taxon-name>).</article-title><source>Zootaxa</source><volume>3670</volume>(<issue>4</issue>): <fpage>449</fpage>–<lpage>481</lpage>. <ext-link xlink:href="10.11646/zootaxa.3670.4.3" ext-link-type="doi" xlink:type="simple">https://doi.org/10.11646/zootaxa.3670.4.3</ext-link></mixed-citation></ref><ref id="B22"><mixed-citation xmlns:xlink="http://www.w3.org/1999/xlink" xlink:type="simple"><person-group><name name-style="western"><surname>Lin</surname><given-names>Y</given-names></name><name name-style="western"><surname>Li</surname><given-names>S</given-names></name></person-group> (<year>2008</year>) <article-title>Mysmenid spiders of China (<tp:taxon-name><tp:taxon-name-part taxon-name-part-type="order">Araneae</tp:taxon-name-part></tp:taxon-name>: <tp:taxon-name><tp:taxon-name-part taxon-name-part-type="family">Mysmenidae</tp:taxon-name-part></tp:taxon-name>).</article-title><source>Annales Zoologici, Warszawa</source><volume>58</volume>(<issue>3</issue>): <fpage>487</fpage>–<lpage>520</lpage>. <ext-link xlink:href="10.3161/000345408X364337" ext-link-type="doi" xlink:type="simple">https://doi.org/10.3161/000345408X364337</ext-link></mixed-citation></ref></ref-list></tp:taxon-treatment>
