# Supplementary material for: ﻿Phylogenetic placement of eight poorly known spiders of Microdipoena (Araneae, Mysmenidae), with descriptions of five new species
Source: Zookeys. 2023 Aug 21;1175:333–73. doi: 10.3897/zookeys.1175.90920 (PMC10463272; doi:10.3897/zookeys.1175.90920)
Supplement: XML Treatment for Microdipoena lisu [file zookeys.1175.90920-treatment6.xml]

<!DOCTYPE tp:taxon-treatment
  PUBLIC "-//TaxonX//DTD Taxonomic Treatment Publishing DTD v0 20100105//EN" "tax-treatment-NSO.dtd">
<tp:taxon-treatment xmlns:tp="http://www.plazi.org/taxpub"><tp:treatment-meta><kwd-group><label>Taxon classification</label><kwd>
                <named-content content-type="kingdom">Animalia</named-content>
              </kwd><kwd>
                <named-content content-type="order">Araneae</named-content>
              </kwd><kwd>
                <named-content content-type="family">Mysmenidae</named-content>
              </kwd></kwd-group><mixed-citation publication-type="journal"><person-group><name><surname>Zhang</surname><given-names>Qiuqiu</given-names></name><name><surname>Lin</surname><given-names>Yucheng</given-names></name></person-group><article-title>﻿Phylogenetic placement of eight poorly known spiders of <italic><tp:taxon-name><tp:taxon-name-part taxon-name-part-type="genus" reg="Microdipoena">Microdipoena</tp:taxon-name-part></tp:taxon-name></italic> (<tp:taxon-name><tp:taxon-name-part taxon-name-part-type="order">Araneae</tp:taxon-name-part></tp:taxon-name>, <tp:taxon-name><tp:taxon-name-part taxon-name-part-type="family">Mysmenidae</tp:taxon-name-part></tp:taxon-name>), with descriptions of five new species</article-title><source>Zookeys</source><day>21</day><month>08</month><year>2023</year><volume>1175</volume><fpage>333</fpage><lpage>373</lpage><pub-id pub-id-type="doi">10.3897/zookeys.1175.90920</pub-id></mixed-citation></tp:treatment-meta><tp:nomenclature><label>﻿</label><tp:taxon-name>
              <object-id xmlns:xlink="http://www.w3.org/1999/xlink" content-type="arpha" xlink:type="simple">26B27C2F-0485-5888-A238-27DF2B7D9764</object-id>
              <tp:taxon-name-part taxon-name-part-type="genus" reg="Microdipoena">Microdipoena</tp:taxon-name-part>
              <tp:taxon-name-part taxon-name-part-type="species" reg="lisu">lisu</tp:taxon-name-part>
              <object-id xmlns:xlink="http://www.w3.org/1999/xlink" content-type="zoobank" xlink:type="simple">https://zoobank.org/9BFA1810-CC60-4F33-8555-12EC6BB10603</object-id>
            </tp:taxon-name><tp:taxon-status xmlns:xlink="http://www.w3.org/1999/xlink" xlink:type="simple">sp. nov.</tp:taxon-status><xref ref-type="fig" rid="F14">Fig. 14</xref></tp:nomenclature><tp:treatment-sec sec-type="type material" id="SECID0EBTCI"><title>Type material.</title><p><bold><italic>Holotype</italic></bold> ♀ and <bold><italic>paratype</italic></bold> 1♀ (<named-content xmlns:xlink="http://www.w3.org/1999/xlink" content-type="dwc:institutional_code" xlink:title="Natural History Museum of Sichuan University" xlink:href="http://grbio.org/institution/sichuan-university" xlink:type="simple">NHMSU</named-content>-Glg83), <bold>China</bold>: Yunnan Prov., Gongshan Co., Bingzhongluo Town, halfway from Bingzhongluo to Puhuasi Temple, leaf litter in roadside native forest (<named-content xmlns:xlink="http://www.w3.org/1999/xlink" content-type="dwc:verbatimCoordinates" xlink:type="simple"><named-content content-type="geo-json" specific-use="{&#34;type&#34;:&#34;Point&#34;,&#34;coordinates&#34;:[98.602217,28.023667]}" id="NCID0EYTCI" xlink:type="simple">28°01.420'N, 098°36.133'E</named-content></named-content>, 1867 m elev.), 15.VIII.2018, Y. Lin et al. leg.</p></tp:treatment-sec><tp:treatment-sec sec-type="etymology" id="SECID0E4TCI"><title>Etymology.</title><p>The new species is named after the Lisu people, an ethnic minority mainly living in the Nujiang River basin in Yunnan Prov.; noun in apposition.</p></tp:treatment-sec><tp:treatment-sec sec-type="diagnosis" id="SECID0ECUCI"><title>Diagnosis.</title><p>The new species seems similar to <italic><tp:taxon-name><tp:taxon-name-part taxon-name-part-type="genus" reg="Microdipoena">M.</tp:taxon-name-part><tp:taxon-name-part taxon-name-part-type="species" reg="jobi">jobi</tp:taxon-name-part></tp:taxon-name></italic> and <italic><tp:taxon-name><tp:taxon-name-part taxon-name-part-type="genus" reg="Microdipoena">M.</tp:taxon-name-part><tp:taxon-name-part taxon-name-part-type="species" reg="pseudojobi">pseudojobi</tp:taxon-name-part></tp:taxon-name></italic> in the configuration of the vulva and having a long, soft, membranous scape, but can be distinguished by the subtle difference in the shape of the spermathecae, the ca 3× spacing of the spermathecae, and the copulatory duct enters spermatheca from the posterolateral position (cf. Figs <xref ref-type="fig" rid="F14">14E, F</xref>, <xref ref-type="fig" rid="F13">13B, C</xref> and <xref ref-type="bibr" rid="B22">Lin and Li 2008</xref>: fig. 12F).</p><fig id="F14" position="float" orientation="portrait"><object-id xmlns:xlink="http://www.w3.org/1999/xlink" content-type="doi" xlink:type="simple">10.3897/zookeys.1175.90920.figure14</object-id><object-id xmlns:xlink="http://www.w3.org/1999/xlink" content-type="arpha" xlink:type="simple">A5133BE5-5099-5371-821A-5FB987AF5B16</object-id><label>Figure 14.</label><caption><p><italic><tp:taxon-name><tp:taxon-name-part taxon-name-part-type="genus" reg="Microdipoena">Microdipoena</tp:taxon-name-part><tp:taxon-name-part taxon-name-part-type="species" reg="lisu">lisu</tp:taxon-name-part></tp:taxon-name></italic> sp. nov., female from Yunnan of China <bold>A</bold> habitus, dorsal <bold>B</bold> habitus, ventral <bold>C</bold> habitus, lateral <bold>D</bold> epigyne, ventral <bold>E</bold> vulva, ventral <bold>F</bold> vulva, dorsal. Abbreviations: <abbrev xmlns:xlink="http://www.w3.org/1999/xlink" xlink:title="copulatory duct" id="ABBRID0EJWCI" xlink:type="simple">CD</abbrev> = copulatory duct, <abbrev xmlns:xlink="http://www.w3.org/1999/xlink" xlink:title="fertilization ducts" id="ABBRID0ENWCI" xlink:type="simple">FD</abbrev> = fertilization duct, S = spermathecal, <abbrev xmlns:xlink="http://www.w3.org/1999/xlink" xlink:title="scape" id="ABBRID0ERWCI" xlink:type="simple">Sp</abbrev> = Scape. Scale bars: 0.50 mm (<bold>A–C</bold>); 0.10 mm (<bold>D–F</bold>).</p></caption><graphic xmlns:xlink="http://www.w3.org/1999/xlink" xlink:href="zookeys-1175-333_article-90920__-g014.jpg" position="float" orientation="portrait" xlink:type="simple" id="oo_894926.jpg"><uri content-type="original_file" xlink:type="simple">https://binary.pensoft.net/fig/894926</uri></graphic></fig></tp:treatment-sec><tp:treatment-sec sec-type="description" id="SECID0E5WCI"><title>Description.</title><p><bold>Female (holotype)</bold>: Total length 1.16. Carapace 0.48 long, 0.44 wide, 0.42 high. Clypeus 0.08 high. Sternum 0.24 long, 0.20 wide. Abdomen 0.68 long, 0.54 wide, 0.60 high. Length of legs: I 1.30 (0.46, 0.18, 0.21, 0.17, 0.28); II 1.26 (0.32, 0.18, 0.24, 0.23, 0.29); III 0.80 (0.20, 0.15, 0.18, 0.16, 0.21); IV 1.24 (0.29, 0.15, 0.28, 0.22, 0.30).</p></tp:treatment-sec><tp:treatment-sec sec-type="Somatic features" id="SECID0EGXCI"><title>Somatic features</title><p>(Fig. <xref ref-type="fig" rid="F14">14A–C</xref>): Body fulvous. Abdomen with irregular paler patches of all sizes. A bright yellow longitudinal stripe at middle line of sternum. Legs pale yellow, with darkish pigment. Carapace pear-shaped. Ocular base black. Eight eyes in two rows. AME black, the rest white. AER procurved, PER straight. Lateral eyes adjacent. Mouthparts pale brown. Labium fused to sternum. Sternum heart-shaped, longer than wide. Femoral spot on legs I and II. Abdomen dorsally short, ovate, posterior integument slightly ridged.</p><p><bold><italic>Epigyne</italic></bold> (Fig. <xref ref-type="fig" rid="F14">14D–F</xref>): epigynal area dark, inner structures not visible. Scape long, membranous, slender, ridged, with tiny notch at tip. Most of copulatory ducts membranous, rugose, with weakly sclerotized duct distally, entering from ventral side of spermathecae. Sclerotized, ovoid spermathecae separated by ca 3× their width. Fertilization ducts translucent, membranous, arising from posteromedial side of spermathecae, distally intertwined with membranous parts of copulatory ducts.</p><p><bold>Male.</bold> Unknown.</p></tp:treatment-sec><tp:treatment-sec sec-type="distribution" id="SECID0E6XCI"><title>Distribution.</title><p>China (Gongshan Co., Yunnan).</p></tp:treatment-sec><tp:treatment-sec><!--Section generated to contain objects referenced in tp:taxon-treatment.--><fig id="F13" position="float" orientation="portrait"><object-id xmlns:xlink="http://www.w3.org/1999/xlink" content-type="doi" xlink:type="simple">10.3897/zookeys.1175.90920.figure13</object-id><object-id xmlns:xlink="http://www.w3.org/1999/xlink" content-type="arpha" xlink:type="simple">DE0B4031-934F-5385-B8A1-03D24B6D45D7</object-id><label>Figure 13.</label><caption><p><italic><tp:taxon-name><tp:taxon-name-part taxon-name-part-type="genus" reg="Microdipoena">Microdipoena</tp:taxon-name-part><tp:taxon-name-part taxon-name-part-type="species" reg="jobi">jobi</tp:taxon-name-part></tp:taxon-name></italic> Kraus, 1967 from Georgia <bold>A</bold> epigyne, ventral <bold>B</bold> vulva, ventral <bold>C</bold> vulva, dorsal. Abbreviations: <abbrev xmlns:xlink="http://www.w3.org/1999/xlink" xlink:title="copulatory duct" id="ABBRID0EOOCI" xlink:type="simple">CD</abbrev> = copulatory duct, <abbrev xmlns:xlink="http://www.w3.org/1999/xlink" xlink:title="fertilization ducts" id="ABBRID0ESOCI" xlink:type="simple">FD</abbrev> = fertilization duct, S = spermathecal, <abbrev xmlns:xlink="http://www.w3.org/1999/xlink" xlink:title="scape" id="ABBRID0EWOCI" xlink:type="simple">Sp</abbrev> = Scape. Scale bars: 0.10 mm.</p></caption><graphic xmlns:xlink="http://www.w3.org/1999/xlink" xlink:href="zookeys-1175-333_article-90920__-g013.jpg" position="float" orientation="portrait" xlink:type="simple" id="oo_894925.jpg"><uri content-type="original_file" xlink:type="simple">https://binary.pensoft.net/fig/894925</uri></graphic></fig></tp:treatment-sec><ref-list><ref id="B22"><mixed-citation xmlns:xlink="http://www.w3.org/1999/xlink" xlink:type="simple"><person-group><name name-style="western"><surname>Lin</surname><given-names>Y</given-names></name><name name-style="western"><surname>Li</surname><given-names>S</given-names></name></person-group> (<year>2008</year>) <article-title>Mysmenid spiders of China (<tp:taxon-name><tp:taxon-name-part taxon-name-part-type="order">Araneae</tp:taxon-name-part></tp:taxon-name>: <tp:taxon-name><tp:taxon-name-part taxon-name-part-type="family">Mysmenidae</tp:taxon-name-part></tp:taxon-name>).</article-title><source>Annales Zoologici, Warszawa</source><volume>58</volume>(<issue>3</issue>): <fpage>487</fpage>–<lpage>520</lpage>. <ext-link xlink:href="10.3161/000345408X364337" ext-link-type="doi" xlink:type="simple">https://doi.org/10.3161/000345408X364337</ext-link></mixed-citation></ref></ref-list></tp:taxon-treatment>
