# Supplementary material for: ﻿Phylogenetic placement of eight poorly known spiders of Microdipoena (Araneae, Mysmenidae), with descriptions of five new species
Source: Zookeys. 2023 Aug 21;1175:333–73. doi: 10.3897/zookeys.1175.90920 (PMC10463272; doi:10.3897/zookeys.1175.90920)
Supplement: XML Treatment for Microdipoena menglunensis [file zookeys.1175.90920-treatment7.xml]

<!DOCTYPE tp:taxon-treatment
  PUBLIC "-//TaxonX//DTD Taxonomic Treatment Publishing DTD v0 20100105//EN" "tax-treatment-NSO.dtd">
<tp:taxon-treatment xmlns:tp="http://www.plazi.org/taxpub"><tp:treatment-meta><kwd-group><label>Taxon classification</label><kwd>
                <named-content content-type="kingdom">Animalia</named-content>
              </kwd><kwd>
                <named-content content-type="order">Araneae</named-content>
              </kwd><kwd>
                <named-content content-type="family">Mysmenidae</named-content>
              </kwd></kwd-group><mixed-citation publication-type="journal"><person-group><name><surname>Zhang</surname><given-names>Qiuqiu</given-names></name><name><surname>Lin</surname><given-names>Yucheng</given-names></name></person-group><article-title>﻿Phylogenetic placement of eight poorly known spiders of <italic><tp:taxon-name><tp:taxon-name-part taxon-name-part-type="genus" reg="Microdipoena">Microdipoena</tp:taxon-name-part></tp:taxon-name></italic> (<tp:taxon-name><tp:taxon-name-part taxon-name-part-type="order">Araneae</tp:taxon-name-part></tp:taxon-name>, <tp:taxon-name><tp:taxon-name-part taxon-name-part-type="family">Mysmenidae</tp:taxon-name-part></tp:taxon-name>), with descriptions of five new species</article-title><source>Zookeys</source><day>21</day><month>08</month><year>2023</year><volume>1175</volume><fpage>333</fpage><lpage>373</lpage><pub-id pub-id-type="doi">10.3897/zookeys.1175.90920</pub-id></mixed-citation></tp:treatment-meta><tp:nomenclature><label>﻿</label><tp:taxon-name>
              <object-id xmlns:xlink="http://www.w3.org/1999/xlink" content-type="arpha" xlink:type="simple">0FFA1412-3BCE-5979-B471-2668747983C9</object-id>
              <tp:taxon-name-part taxon-name-part-type="genus" reg="Microdipoena">Microdipoena</tp:taxon-name-part>
              <tp:taxon-name-part taxon-name-part-type="species" reg="menglunensis">menglunensis</tp:taxon-name-part>
            </tp:taxon-name><tp:taxon-authority>(Lin &amp; Li, 2008)</tp:taxon-authority><tp:nomenclature-citation-list><tp:nomenclature-citation><tp:taxon-name>
                  <tp:taxon-name-part taxon-name-part-type="genus" reg="Mysmenella">Mysmenella</tp:taxon-name-part>
                  <tp:taxon-name-part taxon-name-part-type="species" reg="menglunensis">menglunensis</tp:taxon-name-part>
                </tp:taxon-name><comment>Lin &amp; Li, 2008: 506, fig. 13A–I (♂).</comment></tp:nomenclature-citation><tp:nomenclature-citation><tp:taxon-name>
                  <tp:taxon-name-part taxon-name-part-type="genus" reg="Microdipoena">Microdipoena</tp:taxon-name-part>
                  <tp:taxon-name-part taxon-name-part-type="species" reg="menglunensis">menglunensis</tp:taxon-name-part>
                </tp:taxon-name><comment>: <xref ref-type="bibr" rid="B40">Zhang et al. 2022</xref>: 71, figs 7A–F, 8A–F, 9A–D (♂♀).</comment></tp:nomenclature-citation></tp:nomenclature-citation-list></tp:nomenclature><tp:treatment-sec sec-type="material" id="SECID0EG1CI"><title>Material examined.</title><p>3♂ 5♀ (MNHSU-BN110), <bold>China</bold>: Yunnan, Mengla, Menglun, XTBG, Rubber-Tea plantation (about 20 yr.) (<named-content xmlns:xlink="http://www.w3.org/1999/xlink" content-type="dwc:verbatimCoordinates" xlink:type="simple"><named-content content-type="geo-json" specific-use="{&#34;type&#34;:&#34;Point&#34;,&#34;coordinates&#34;:[101.271983,21.911400]}" id="NCID0ER1CI" xlink:type="simple">21°54.684'N, 101°16.319'E</named-content></named-content>; 569±11 m elev.), by pitfall trapping, 16–31.V.2007, G. Zheng leg.; 3♂ 3♀ (MNHSU-BN111), <bold>China</bold>: Yunnan, Mengla, Menglun, XTBG, Rubber plantation (about 20 yr.) (<named-content xmlns:xlink="http://www.w3.org/1999/xlink" content-type="dwc:verbatimCoordinates" xlink:type="simple"><named-content content-type="geo-json" specific-use="{&#34;type&#34;:&#34;Point&#34;,&#34;coordinates&#34;:[101.266300,21.908050]}" id="NCID0E21CI" xlink:type="simple">21°54.483'N, 101°15.978'E</named-content></named-content>; 586±9 m elev.), by searching, 4–11.IV.2007, G. Zheng leg.; 2♂ juv. 5♀ (<named-content xmlns:xlink="http://www.w3.org/1999/xlink" content-type="dwc:institutional_code" xlink:title="Natural History Museum of Sichuan University" xlink:href="http://grbio.org/institution/sichuan-university" xlink:type="simple">NHMSU</named-content>-XSBN20), <bold>China</bold>: Yunnan, Mengla, Menglun, XTBG, tropical rainforest (<named-content xmlns:xlink="http://www.w3.org/1999/xlink" content-type="dwc:verbatimCoordinates" xlink:type="simple"><named-content content-type="geo-json" specific-use="{&#34;type&#34;:&#34;Point&#34;,&#34;coordinates&#34;:[101.275000,21.917000]}" id="NCID0EJ2CI" xlink:type="simple">21°55.020'N, 101°16.500'E</named-content></named-content>; 558 m elev.), 5.X.2017, Y. Lin and Y. Li leg.</p></tp:treatment-sec><tp:treatment-sec sec-type="diagnosis" id="SECID0EO2CI"><title>Diagnosis and description.</title><p>See <xref ref-type="bibr" rid="B40">Zhang et al. 2022</xref>: 71–75.</p></tp:treatment-sec><tp:treatment-sec sec-type="distribution" id="SECID0EY2CI"><title>Distribution.</title><p>China (Xishuangbanna of Yunnan).</p></tp:treatment-sec><ref-list><ref id="B40"><mixed-citation xmlns:xlink="http://www.w3.org/1999/xlink" xlink:type="simple"><person-group><name name-style="western"><surname>Zhang</surname><given-names>Q</given-names></name><name name-style="western"><surname>Li</surname><given-names>S</given-names></name><name name-style="western"><surname>Lin</surname><given-names>Y</given-names></name></person-group> (<year>2022</year>) <article-title>Taxonomic study on <tp:taxon-name><tp:taxon-name-part taxon-name-part-type="family">Mysmenidae</tp:taxon-name-part></tp:taxon-name> spiders (<tp:taxon-name><tp:taxon-name-part taxon-name-part-type="family">Mysmenidae</tp:taxon-name-part></tp:taxon-name>, <tp:taxon-name><tp:taxon-name-part taxon-name-part-type="order">Araneae</tp:taxon-name-part></tp:taxon-name>) from Xishuangbanna of Yunnan, China.</article-title><source>ZooKeys</source><volume>1124</volume>: <fpage>59</fpage>–<lpage>108</lpage>. <ext-link xlink:href="10.3897/zookeys.1124.85952" ext-link-type="doi" xlink:type="simple">https://doi.org/10.3897/zookeys.1124.85952</ext-link></mixed-citation></ref></ref-list></tp:taxon-treatment>
