# Supplementary material for: ﻿Phylogenetic placement of eight poorly known spiders of Microdipoena (Araneae, Mysmenidae), with descriptions of five new species
Source: Zookeys. 2023 Aug 21;1175:333–73. doi: 10.3897/zookeys.1175.90920 (PMC10463272; doi:10.3897/zookeys.1175.90920)
Supplement: XML Treatment for Microdipoena shenyang [file zookeys.1175.90920-treatment8.xml]

<!DOCTYPE tp:taxon-treatment
  PUBLIC "-//TaxonX//DTD Taxonomic Treatment Publishing DTD v0 20100105//EN" "tax-treatment-NSO.dtd">
<tp:taxon-treatment xmlns:tp="http://www.plazi.org/taxpub"><tp:treatment-meta><kwd-group><label>Taxon classification</label><kwd>
                <named-content content-type="kingdom">Animalia</named-content>
              </kwd><kwd>
                <named-content content-type="order">Araneae</named-content>
              </kwd><kwd>
                <named-content content-type="family">Mysmenidae</named-content>
              </kwd></kwd-group><mixed-citation publication-type="journal"><person-group><name><surname>Zhang</surname><given-names>Qiuqiu</given-names></name><name><surname>Lin</surname><given-names>Yucheng</given-names></name></person-group><article-title>﻿Phylogenetic placement of eight poorly known spiders of <italic><tp:taxon-name><tp:taxon-name-part taxon-name-part-type="genus" reg="Microdipoena">Microdipoena</tp:taxon-name-part></tp:taxon-name></italic> (<tp:taxon-name><tp:taxon-name-part taxon-name-part-type="order">Araneae</tp:taxon-name-part></tp:taxon-name>, <tp:taxon-name><tp:taxon-name-part taxon-name-part-type="family">Mysmenidae</tp:taxon-name-part></tp:taxon-name>), with descriptions of five new species</article-title><source>Zookeys</source><day>21</day><month>08</month><year>2023</year><volume>1175</volume><fpage>333</fpage><lpage>373</lpage><pub-id pub-id-type="doi">10.3897/zookeys.1175.90920</pub-id></mixed-citation></tp:treatment-meta><tp:nomenclature><label>﻿</label><tp:taxon-name>
              <object-id xmlns:xlink="http://www.w3.org/1999/xlink" content-type="arpha" xlink:type="simple">7A6E4C31-F5DC-56C1-A2D4-DE1CF189891C</object-id>
              <tp:taxon-name-part taxon-name-part-type="genus" reg="Microdipoena">Microdipoena</tp:taxon-name-part>
              <tp:taxon-name-part taxon-name-part-type="species" reg="shenyang">shenyang</tp:taxon-name-part>
              <object-id xmlns:xlink="http://www.w3.org/1999/xlink" content-type="zoobank" xlink:type="simple">https://zoobank.org/6EB3FEB4-7886-4EBA-B8F2-021EF7883C05</object-id>
            </tp:taxon-name><tp:taxon-status xmlns:xlink="http://www.w3.org/1999/xlink" xlink:type="simple">sp. nov.</tp:taxon-status><xref ref-type="fig" rid="F15">Figs 15</xref><xref ref-type="fig" rid="F16">, 16</xref><xref ref-type="fig" rid="F17">, 17</xref></tp:nomenclature><tp:treatment-sec sec-type="type material" id="SECID0ES4CI"><title>Type material.</title><p><bold><italic>Holotype</italic></bold> ♀ and <bold><italic>paratype</italic></bold> 7♂ 1♀ (<named-content xmlns:xlink="http://www.w3.org/1999/xlink" content-type="dwc:institutional_code" xlink:title="Natural History Museum of Sichuan University" xlink:href="http://grbio.org/institution/sichuan-university" xlink:type="simple">NHMSU</named-content>-LN01); 3♂ (<named-content xmlns:xlink="http://www.w3.org/1999/xlink" content-type="dwc:institutional_code" xlink:title="Natural History Museum of Sichuan University" xlink:href="http://grbio.org/institution/sichuan-university" xlink:type="simple">NHMSU</named-content>-No.63); 7♂ 6♀ (<named-content xmlns:xlink="http://www.w3.org/1999/xlink" content-type="dwc:institutional_code" xlink:title="Natural History Museum of Sichuan University" xlink:href="http://grbio.org/institution/sichuan-university" xlink:type="simple">NHMSU</named-content>-No.64) <bold>China</bold>: Liaoning Province, Shenyang City, Huanggu District, Beiling Forest Park (<named-content xmlns:xlink="http://www.w3.org/1999/xlink" content-type="dwc:verbatimCoordinates" xlink:type="simple"><named-content content-type="geo-json" specific-use="{&#34;type&#34;:&#34;Point&#34;,&#34;coordinates&#34;:[123.730383,42.025050]}" id="NCID0ER5CI" xlink:type="simple">42°01.503'N, 123°43.823'E</named-content></named-content>; 352 m elev.), 15–25.X.2010, X. Sun leg.</p></tp:treatment-sec><tp:treatment-sec sec-type="etymology" id="SECID0EW5CI"><title>Etymology.</title><p>The specific name is derived from the type locality; noun in apposition.</p></tp:treatment-sec><tp:treatment-sec sec-type="diagnosis" id="SECID0E25CI"><title>Diagnosis.</title><p>Male of this new species differs from other congeners by the embolic end twisted into a complex structure, having a cymbial tooth, which is located on the dorsal edge of cymbium, the peculiar shape conductor with a small membranous process and a large, thickened process on lower sides (cf. Figs <xref ref-type="fig" rid="F12">12B, C, F</xref>, <xref ref-type="fig" rid="F16">16A, B, F</xref>, <xref ref-type="fig" rid="F20">20C</xref>, <xref ref-type="fig" rid="F22">22B, D</xref>, and <xref ref-type="bibr" rid="B25">Lopardo and Hormiga 2015</xref>: fig. 132A–F). Female seems similar to <italic><tp:taxon-name><tp:taxon-name-part taxon-name-part-type="genus" reg="Microdipoena">M.</tp:taxon-name-part><tp:taxon-name-part taxon-name-part-type="species" reg="jobi">jobi</tp:taxon-name-part></tp:taxon-name></italic> and <italic><tp:taxon-name><tp:taxon-name-part taxon-name-part-type="genus" reg="Microdipoena">M.</tp:taxon-name-part><tp:taxon-name-part taxon-name-part-type="species" reg="lisu">lisu</tp:taxon-name-part></tp:taxon-name></italic> sp. nov. in the configuration of vulva and having a long scape with wide at basally and weakly sclerotized at distally, but can be distinguished by the smaller spermathecae spaced by ca 3.5× their diameter and the more visible fertilization ducts (cf. Figs <xref ref-type="fig" rid="F17">17C</xref>, <xref ref-type="fig" rid="F13">13C</xref>, <xref ref-type="fig" rid="F14">14F</xref>).</p></tp:treatment-sec><tp:treatment-sec sec-type="description" id="SECID0EXADI"><title>Description.</title><p><bold>Male</bold>: Total length 1.02. Carapace 0.40 long, 0.48 wide, 0.48 high. Clypeus 0.08 high. Sternum 0.28 long, 0.34 wide. Abdomen 0.62 long, 0.62 wide, 0.70 high. Length of legs: I 1.24 (0.30, 0.12, 0.28, 0.26, 0.28); II 1.14 (0.26, 0.12, 0.26, 0.24, 0.26); III 1.03 (0.26, 0.12, 0.22, 0.19, 0.24); IV 1.06 (0.28, 0.12, 0.20, 0.22, 0.24).</p></tp:treatment-sec><tp:treatment-sec sec-type="description" id="SECID0E6ADI"><title>Somatic characters</title><p><bold>(Fig. <xref ref-type="fig" rid="F15">15A–C</xref>). <italic>Coloration</italic></bold>: carapace dark brown. Chelicera, endites, labium dark yellow, sternum yellow with two small brown spots. Legs yellow-brown. Abdomen black with symmetrical white spots dorsally and ventrally. <bold><italic>Prosoma</italic></bold>: carapace nearly round in dorsal view and peak-shaped in lateral view. Cephalic part elevated and flat. Sternum scutiform, plump, covered with sparse setae. <bold><italic>Legs</italic></bold>: covered with setae. Mating clasper on metatarsus I, two strong spines on tibia I. <bold><italic>Abdomen</italic></bold>: nearly globose in dorsal view, cover pale setae.</p><fig id="F15" position="float" orientation="portrait"><object-id xmlns:xlink="http://www.w3.org/1999/xlink" content-type="doi" xlink:type="simple">10.3897/zookeys.1175.90920.figure15</object-id><object-id xmlns:xlink="http://www.w3.org/1999/xlink" content-type="arpha" xlink:type="simple">A24A7F6A-8B7C-561B-B624-85BC270FEBA5</object-id><label>Figure 15.</label><caption><p><italic><tp:taxon-name><tp:taxon-name-part taxon-name-part-type="genus" reg="Microdipoena">Microdipoena</tp:taxon-name-part><tp:taxon-name-part taxon-name-part-type="species" reg="shenyang">shenyang</tp:taxon-name-part></tp:taxon-name></italic> sp. nov., male <bold>(A–C)</bold> and female <bold>(D–F)</bold> from Liaoning of China <bold>A</bold> habitus, dorsal <bold>B</bold> habitus, ventral <bold>C</bold> habitus, lateral <bold>D</bold> habitus, lateral <bold>E</bold> habitus, dorsal <bold>F</bold> habitus, ventral. Abbreviations: <abbrev xmlns:xlink="http://www.w3.org/1999/xlink" xlink:title="femoral spot" id="ABBRID0EZCDI" xlink:type="simple">FS</abbrev> = femoral spot, <abbrev xmlns:xlink="http://www.w3.org/1999/xlink" xlink:title="tibial macrosetae on male leg I" id="ABBRID0E4CDI" xlink:type="simple">TS</abbrev> = tibial spine on male leg I. Scale bars: 0.50 mm.</p></caption><graphic xmlns:xlink="http://www.w3.org/1999/xlink" xlink:href="zookeys-1175-333_article-90920__-g015.jpg" position="float" orientation="portrait" xlink:type="simple" id="oo_894928.jpg"><uri content-type="original_file" xlink:type="simple">https://binary.pensoft.net/fig/894928</uri></graphic></fig><p><bold><italic>Palp</italic></bold> (Fig. <xref ref-type="fig" rid="F16">16A–G</xref>): The cymbium long and translucent, covering 3/4 of the bulb horizontally, cymbial tooth on the distal cymbium, the tip specialized as cymbial conductor, and the other tip forming a large cymbial process. Paracymbium large, with long setae. Conductor 7-shaped, sclerotized, with two large apophyses apically and a tooth-shaped apophysis basally. Tegulum translucent, slightly swollen. Embolus filiform, the tip with complex structure, the other structure coiled into two circles. Spermatic ducts can be seen through translucent tegulum.</p><fig id="F16" position="float" orientation="portrait"><object-id xmlns:xlink="http://www.w3.org/1999/xlink" content-type="doi" xlink:type="simple">10.3897/zookeys.1175.90920.figure16</object-id><object-id xmlns:xlink="http://www.w3.org/1999/xlink" content-type="arpha" xlink:type="simple">2F41756E-5C40-52B8-A1F4-33302BF74728</object-id><label>Figure 16.</label><caption><p><italic><tp:taxon-name><tp:taxon-name-part taxon-name-part-type="genus" reg="Microdipoena">Microdipoena</tp:taxon-name-part><tp:taxon-name-part taxon-name-part-type="species" reg="shenyang">shenyang</tp:taxon-name-part></tp:taxon-name></italic> sp. nov. from Liaoning of China <bold>A</bold> conductor, dorsal <bold>B</bold> cymbium, ventral <bold>C</bold> bulbus with conductor removed, prolateral <bold>D</bold> bulbus with conductor removed, retrolateral <bold>E</bold> embolic end, apical-lateral <bold>F</bold> male palp, prolateral <bold>G</bold> male palp retrolateral. Abbreviations: <abbrev xmlns:xlink="http://www.w3.org/1999/xlink" xlink:title="cymbial tooth" id="ABBRID0ESEDI" xlink:type="simple">CT</abbrev> = cymbial tooth, <abbrev xmlns:xlink="http://www.w3.org/1999/xlink" xlink:title="cymbium" id="ABBRID0EWEDI" xlink:type="simple">Cy</abbrev> = cymbium, <abbrev xmlns:xlink="http://www.w3.org/1999/xlink" xlink:title="cymbial conductor" id="ABBRID0E1EDI" xlink:type="simple">CyC</abbrev> = cymbial conductor, <abbrev xmlns:xlink="http://www.w3.org/1999/xlink" xlink:title="cymbial process" id="ABBRID0E5EDI" xlink:type="simple">CyP</abbrev> = cymbial process, E = embolus, <abbrev xmlns:xlink="http://www.w3.org/1999/xlink" xlink:title="patella" id="ABBRID0ECFDI" xlink:type="simple">Pa</abbrev> = patella, <abbrev xmlns:xlink="http://www.w3.org/1999/xlink" xlink:title="paracymbium" id="ABBRID0EGFDI" xlink:type="simple">PC</abbrev> = paracymbium, <abbrev xmlns:xlink="http://www.w3.org/1999/xlink" xlink:title="spermatic duct" id="ABBRID0EKFDI" xlink:type="simple">SD</abbrev> = spermatic duct, T = tegulum, <abbrev xmlns:xlink="http://www.w3.org/1999/xlink" xlink:title="tibia" id="ABBRID0EOFDI" xlink:type="simple">Ti</abbrev> = tibia. Scale bars: 0.10 mm (<bold>A, B, E–G</bold>); 0.20 mm (<bold>C, D</bold>).</p></caption><graphic xmlns:xlink="http://www.w3.org/1999/xlink" xlink:href="zookeys-1175-333_article-90920__-g016.jpg" position="float" orientation="portrait" xlink:type="simple" id="oo_894929.jpg"><uri content-type="original_file" xlink:type="simple">https://binary.pensoft.net/fig/894929</uri></graphic></fig><p><bold>Female (holotype).</bold> Total length 1.25. Carapace 0.42 long, 0.46 wide, 0.42 high. Clypeus 0.08 high. Sternum 0.32 long, 0.28 wide. Abdomen 0.83 long, 0.83 wide, 0.96 high. Length of legs: I 1.20 (0.28, 0.12, 0.24, 0.26, 0.30); II 1.08 (0.26, 0.12, 0.20, 0.24, 0.26); III 1.04 (0.28, 0.12, 0.18, 0.22, 0.24); IV 1.00 (0.28, 0.12, 0.16, 0.20, 0.24).</p></tp:treatment-sec><tp:treatment-sec sec-type="description" id="SECID0E6FDI"><title>Somatic characters</title><p><bold>(Fig. <xref ref-type="fig" rid="F15">15D–F</xref>). <italic>Coloration</italic></bold>: carapace pale brown. Ocular base black. Chelicera, endites, labium yellow; sternum yellow with two brown stripes. Legs yellow-brown. Abdomen silvery brown with multiple symmetrical yellow spots dorsally, black with multiple arched yellow stripes and spots ventrally. <bold><italic>Prosoma</italic></bold>: carapace nearly pear-shaped in dorsal view. Cephalic part slightly elevated. Sternum scutiform, slightly plump, covered in sparse setae. <bold><italic>Legs</italic></bold>: covered with setae and bristles. Femurs I and II with sclerotized femoral spot. <bold><italic>Abdomen</italic></bold>: nearly globose in dorsal view, covered with pale setae.</p><p><bold><italic>Epigyne</italic></bold> (Fig. <xref ref-type="fig" rid="F17">17A–C</xref>): scape long, with thin folds, tip sclerotized. Copulatory duct short, the sclerotized part coiled in two circles, membranous part coiled under the spermathecae. Paired spermathecae semicircular, separated by 4× diameter. Fertilization ducts slightly sclerotized, originated from the lower edge of the spermathecae and bent anteriorly.</p><fig id="F17" position="float" orientation="portrait"><object-id xmlns:xlink="http://www.w3.org/1999/xlink" content-type="doi" xlink:type="simple">10.3897/zookeys.1175.90920.figure17</object-id><object-id xmlns:xlink="http://www.w3.org/1999/xlink" content-type="arpha" xlink:type="simple">E7474785-B257-5F97-AE24-9B5169477D05</object-id><label>Figure 17.</label><caption><p><italic><tp:taxon-name><tp:taxon-name-part taxon-name-part-type="genus" reg="Microdipoena">Microdipoena</tp:taxon-name-part><tp:taxon-name-part taxon-name-part-type="species" reg="shenyang">shenyang</tp:taxon-name-part></tp:taxon-name></italic> sp. nov. from Liaoning of China <bold>A</bold> epigyne, ventral <bold>B</bold> vulva, ventral <bold>C</bold> vulva, dorsal. Abbreviations: <abbrev xmlns:xlink="http://www.w3.org/1999/xlink" xlink:title="copulatory duct" id="ABBRID0E1HDI" xlink:type="simple">CD</abbrev> = copulatory duct, <abbrev xmlns:xlink="http://www.w3.org/1999/xlink" xlink:title="fertilization ducts" id="ABBRID0E5HDI" xlink:type="simple">FD</abbrev> = fertilization duct, S = spermathecal, <abbrev xmlns:xlink="http://www.w3.org/1999/xlink" xlink:title="scape" id="ABBRID0ECIDI" xlink:type="simple">Sp</abbrev> = scape. Scale bars: 0.10 mm.</p></caption><graphic xmlns:xlink="http://www.w3.org/1999/xlink" xlink:href="zookeys-1175-333_article-90920__-g017.jpg" position="float" orientation="portrait" xlink:type="simple" id="oo_894930.jpg"><uri content-type="original_file" xlink:type="simple">https://binary.pensoft.net/fig/894930</uri></graphic></fig></tp:treatment-sec><tp:treatment-sec sec-type="distribution" id="SECID0ELIDI"><title>Distribution.</title><p>China (Liaoning)</p></tp:treatment-sec><tp:treatment-sec><!--Section generated to contain objects referenced in tp:taxon-treatment.--><fig id="F12" position="float" orientation="portrait"><object-id xmlns:xlink="http://www.w3.org/1999/xlink" content-type="doi" xlink:type="simple">10.3897/zookeys.1175.90920.figure12</object-id><object-id xmlns:xlink="http://www.w3.org/1999/xlink" content-type="arpha" xlink:type="simple">204E8718-0ADB-548F-9440-DF677D36E91A</object-id><label>Figure 12.</label><caption><p><italic><tp:taxon-name><tp:taxon-name-part taxon-name-part-type="genus" reg="Microdipoena">Microdipoena</tp:taxon-name-part><tp:taxon-name-part taxon-name-part-type="species" reg="jobi">jobi</tp:taxon-name-part></tp:taxon-name></italic> Kraus, 1967 from Georgia <bold>A</bold> bulbus with conductor removed, from behind <bold>B</bold> cymbium, prolateral <bold>C</bold> conductor, dorsal <bold>D</bold> embolic end, retrolateral <bold>E</bold> male palp, apical <bold>F</bold> male palp, prolateral <bold>G</bold> male palp, retrolateral. Abbreviations: <abbrev xmlns:xlink="http://www.w3.org/1999/xlink" xlink:title="cymbial tooth" id="ABBRID0EUMCI" xlink:type="simple">CT</abbrev> = cymbial tooth, <abbrev xmlns:xlink="http://www.w3.org/1999/xlink" xlink:title="cymbium" id="ABBRID0EYMCI" xlink:type="simple">Cy</abbrev> = cymbium, <abbrev xmlns:xlink="http://www.w3.org/1999/xlink" xlink:title="cymbial conductor" id="ABBRID0E3MCI" xlink:type="simple">CyC</abbrev> = cymbial conductor, <abbrev xmlns:xlink="http://www.w3.org/1999/xlink" xlink:title="cymbial process" id="ABBRID0EANCI" xlink:type="simple">CyP</abbrev> = cymbial process, E = embolus, <abbrev xmlns:xlink="http://www.w3.org/1999/xlink" xlink:title="patella" id="ABBRID0EENCI" xlink:type="simple">Pa</abbrev> = patella, <abbrev xmlns:xlink="http://www.w3.org/1999/xlink" xlink:title="paracymbium" id="ABBRID0EINCI" xlink:type="simple">PC</abbrev> = paracymbium, T = tegulum, <abbrev xmlns:xlink="http://www.w3.org/1999/xlink" xlink:title="tibia" id="ABBRID0EMNCI" xlink:type="simple">Ti</abbrev> = tibia. Scale bars: 0.10 mm.</p></caption><graphic xmlns:xlink="http://www.w3.org/1999/xlink" xlink:href="zookeys-1175-333_article-90920__-g012.jpg" position="float" orientation="portrait" xlink:type="simple" id="oo_894924.jpg"><uri content-type="original_file" xlink:type="simple">https://binary.pensoft.net/fig/894924</uri></graphic></fig><fig id="F20" position="float" orientation="portrait"><object-id xmlns:xlink="http://www.w3.org/1999/xlink" content-type="doi" xlink:type="simple">10.3897/zookeys.1175.90920.figure20</object-id><object-id xmlns:xlink="http://www.w3.org/1999/xlink" content-type="arpha" xlink:type="simple">D00BEB73-69F4-526E-A210-4BEF3C3D2512</object-id><label>Figure 20.</label><caption><p><italic><tp:taxon-name><tp:taxon-name-part taxon-name-part-type="genus" reg="Microdipoena">Microdipoena</tp:taxon-name-part><tp:taxon-name-part taxon-name-part-type="species" reg="yinae">yinae</tp:taxon-name-part></tp:taxon-name></italic> Lin &amp; Li, 2013, from Sichuan of China <bold>A</bold> male palp, apical <bold>B</bold> bulbus with conductor removed, dorsolateral <bold>C</bold> conductor, dorsal <bold>D</bold> male palp, prolateral <bold>E</bold> male palp, retrolateral. Abbreviations: <abbrev xmlns:xlink="http://www.w3.org/1999/xlink" xlink:title="cymbium" id="ABBRID0EAWDI" xlink:type="simple">Cy</abbrev> = cymbium, <abbrev xmlns:xlink="http://www.w3.org/1999/xlink" xlink:title="cymbial conductor" id="ABBRID0EEWDI" xlink:type="simple">CyC</abbrev> = cymbial conductor, <abbrev xmlns:xlink="http://www.w3.org/1999/xlink" xlink:title="cymbial process" id="ABBRID0EIWDI" xlink:type="simple">CyP</abbrev> = cymbial process, E = embolus, <abbrev xmlns:xlink="http://www.w3.org/1999/xlink" xlink:title="patella" id="ABBRID0EMWDI" xlink:type="simple">Pa</abbrev> = patella, <abbrev xmlns:xlink="http://www.w3.org/1999/xlink" xlink:title="paracymbium" id="ABBRID0EQWDI" xlink:type="simple">PC</abbrev> = paracymbium, <abbrev xmlns:xlink="http://www.w3.org/1999/xlink" xlink:title="spermatic duct" id="ABBRID0EUWDI" xlink:type="simple">SD</abbrev> = spermatic duct, T = tegulum, <abbrev xmlns:xlink="http://www.w3.org/1999/xlink" xlink:title="tibia" id="ABBRID0EYWDI" xlink:type="simple">Ti</abbrev> = tibia. Scale bars: 0.10 mm.</p></caption><graphic xmlns:xlink="http://www.w3.org/1999/xlink" xlink:href="zookeys-1175-333_article-90920__-g020.jpg" position="float" orientation="portrait" xlink:type="simple" id="oo_894933.jpg"><uri content-type="original_file" xlink:type="simple">https://binary.pensoft.net/fig/894933</uri></graphic></fig><fig id="F22" position="float" orientation="portrait"><object-id xmlns:xlink="http://www.w3.org/1999/xlink" content-type="doi" xlink:type="simple">10.3897/zookeys.1175.90920.figure22</object-id><object-id xmlns:xlink="http://www.w3.org/1999/xlink" content-type="arpha" xlink:type="simple">A8F214D3-DBCC-5FF4-937A-E22D4CB2A653</object-id><label>Figure 22.</label><caption><p><italic><tp:taxon-name><tp:taxon-name-part taxon-name-part-type="genus" reg="Microdipoena">Microdipoena</tp:taxon-name-part><tp:taxon-name-part taxon-name-part-type="species" reg="zhulin">zhulin</tp:taxon-name-part></tp:taxon-name></italic> sp. nov. from Guangxi of China <bold>A</bold> palp, apical <bold>B</bold> conductor, dorsal <bold>C</bold> cymbium, apical <bold>D</bold> cymbium, prolateral <bold>E</bold> left tibia I and metatarsus I, prolateral <bold>F</bold> palp, prolateral <bold>G</bold> palp, ventral <bold>H</bold> palp, retrolateral. Abbreviations: <abbrev xmlns:xlink="http://www.w3.org/1999/xlink" xlink:title="cymbial tooth" id="ABBRID0ED5DI" xlink:type="simple">CT</abbrev> = cymbial tooth, <abbrev xmlns:xlink="http://www.w3.org/1999/xlink" xlink:title="cymbium" id="ABBRID0EH5DI" xlink:type="simple">Cy</abbrev> = cymbium, <abbrev xmlns:xlink="http://www.w3.org/1999/xlink" xlink:title="cymbial conductor" id="ABBRID0EL5DI" xlink:type="simple">CyC</abbrev> = cymbial conductor, <abbrev xmlns:xlink="http://www.w3.org/1999/xlink" xlink:title="cymbial process" id="ABBRID0EP5DI" xlink:type="simple">CyP</abbrev> = cymbial process, E = embolus, <abbrev xmlns:xlink="http://www.w3.org/1999/xlink" xlink:title="Metatarsal clasping spine" id="ABBRID0ET5DI" xlink:type="simple">MC</abbrev> = mating clasper, <abbrev xmlns:xlink="http://www.w3.org/1999/xlink" xlink:title="patella" id="ABBRID0EX5DI" xlink:type="simple">Pa</abbrev> = patella, <abbrev xmlns:xlink="http://www.w3.org/1999/xlink" xlink:title="paracymbium" id="ABBRID0E25DI" xlink:type="simple">PC</abbrev> = paracymbium, T = tegulum, <abbrev xmlns:xlink="http://www.w3.org/1999/xlink" xlink:title="tibia" id="ABBRID0E65DI" xlink:type="simple">Ti</abbrev> = tibia, <abbrev xmlns:xlink="http://www.w3.org/1999/xlink" xlink:title="tibial macrosetae on male leg I" id="ABBRID0ED6DI" xlink:type="simple">TS</abbrev> = tibial spine. Scale bars: 0.10 mm.</p></caption><graphic xmlns:xlink="http://www.w3.org/1999/xlink" xlink:href="zookeys-1175-333_article-90920__-g022.jpg" position="float" orientation="portrait" xlink:type="simple" id="oo_894935.jpg"><uri content-type="original_file" xlink:type="simple">https://binary.pensoft.net/fig/894935</uri></graphic></fig><fig id="F13" position="float" orientation="portrait"><object-id xmlns:xlink="http://www.w3.org/1999/xlink" content-type="doi" xlink:type="simple">10.3897/zookeys.1175.90920.figure13</object-id><object-id xmlns:xlink="http://www.w3.org/1999/xlink" content-type="arpha" xlink:type="simple">DE0B4031-934F-5385-B8A1-03D24B6D45D7</object-id><label>Figure 13.</label><caption><p><italic><tp:taxon-name><tp:taxon-name-part taxon-name-part-type="genus" reg="Microdipoena">Microdipoena</tp:taxon-name-part><tp:taxon-name-part taxon-name-part-type="species" reg="jobi">jobi</tp:taxon-name-part></tp:taxon-name></italic> Kraus, 1967 from Georgia <bold>A</bold> epigyne, ventral <bold>B</bold> vulva, ventral <bold>C</bold> vulva, dorsal. Abbreviations: <abbrev xmlns:xlink="http://www.w3.org/1999/xlink" xlink:title="copulatory duct" id="ABBRID0EOOCI" xlink:type="simple">CD</abbrev> = copulatory duct, <abbrev xmlns:xlink="http://www.w3.org/1999/xlink" xlink:title="fertilization ducts" id="ABBRID0ESOCI" xlink:type="simple">FD</abbrev> = fertilization duct, S = spermathecal, <abbrev xmlns:xlink="http://www.w3.org/1999/xlink" xlink:title="scape" id="ABBRID0EWOCI" xlink:type="simple">Sp</abbrev> = Scape. Scale bars: 0.10 mm.</p></caption><graphic xmlns:xlink="http://www.w3.org/1999/xlink" xlink:href="zookeys-1175-333_article-90920__-g013.jpg" position="float" orientation="portrait" xlink:type="simple" id="oo_894925.jpg"><uri content-type="original_file" xlink:type="simple">https://binary.pensoft.net/fig/894925</uri></graphic></fig><fig id="F14" position="float" orientation="portrait"><object-id xmlns:xlink="http://www.w3.org/1999/xlink" content-type="doi" xlink:type="simple">10.3897/zookeys.1175.90920.figure14</object-id><object-id xmlns:xlink="http://www.w3.org/1999/xlink" content-type="arpha" xlink:type="simple">A5133BE5-5099-5371-821A-5FB987AF5B16</object-id><label>Figure 14.</label><caption><p><italic><tp:taxon-name><tp:taxon-name-part taxon-name-part-type="genus" reg="Microdipoena">Microdipoena</tp:taxon-name-part><tp:taxon-name-part taxon-name-part-type="species" reg="lisu">lisu</tp:taxon-name-part></tp:taxon-name></italic> sp. nov., female from Yunnan of China <bold>A</bold> habitus, dorsal <bold>B</bold> habitus, ventral <bold>C</bold> habitus, lateral <bold>D</bold> epigyne, ventral <bold>E</bold> vulva, ventral <bold>F</bold> vulva, dorsal. Abbreviations: <abbrev xmlns:xlink="http://www.w3.org/1999/xlink" xlink:title="copulatory duct" id="ABBRID0EJWCI" xlink:type="simple">CD</abbrev> = copulatory duct, <abbrev xmlns:xlink="http://www.w3.org/1999/xlink" xlink:title="fertilization ducts" id="ABBRID0ENWCI" xlink:type="simple">FD</abbrev> = fertilization duct, S = spermathecal, <abbrev xmlns:xlink="http://www.w3.org/1999/xlink" xlink:title="scape" id="ABBRID0ERWCI" xlink:type="simple">Sp</abbrev> = Scape. Scale bars: 0.50 mm (<bold>A–C</bold>); 0.10 mm (<bold>D–F</bold>).</p></caption><graphic xmlns:xlink="http://www.w3.org/1999/xlink" xlink:href="zookeys-1175-333_article-90920__-g014.jpg" position="float" orientation="portrait" xlink:type="simple" id="oo_894926.jpg"><uri content-type="original_file" xlink:type="simple">https://binary.pensoft.net/fig/894926</uri></graphic></fig></tp:treatment-sec><ref-list><ref id="B25"><mixed-citation xmlns:xlink="http://www.w3.org/1999/xlink" xlink:type="simple"><person-group><name name-style="western"><surname>Lopardo</surname><given-names>L</given-names></name><name name-style="western"><surname>Hormiga</surname><given-names>G</given-names></name></person-group> (<year>2015</year>) <article-title>Out of the twilight zone: Phylogeny and evolutionary morphology of the orb-weaving spider family <tp:taxon-name><tp:taxon-name-part taxon-name-part-type="family">Mysmenidae</tp:taxon-name-part></tp:taxon-name>, with a focus on spinneret spigot morphology in symphytognathoids (<tp:taxon-name><tp:taxon-name-part taxon-name-part-type="order">Araneae</tp:taxon-name-part></tp:taxon-name>, <tp:taxon-name><tp:taxon-name-part taxon-name-part-type="superfamily">Araneoidea</tp:taxon-name-part></tp:taxon-name>).</article-title><source>Zoological Journal of the Linnean Society</source><volume>173</volume>(<issue>3</issue>): <fpage>527</fpage>–<lpage>786</lpage>. <ext-link xlink:href="10.1111/zoj.12199" ext-link-type="doi" xlink:type="simple">https://doi.org/10.1111/zoj.12199</ext-link></mixed-citation></ref></ref-list></tp:taxon-treatment>
