# Supplementary material for: ﻿Phylogenetic placement of eight poorly known spiders of Microdipoena (Araneae, Mysmenidae), with descriptions of five new species
Source: Zookeys. 2023 Aug 21;1175:333–73. doi: 10.3897/zookeys.1175.90920 (PMC10463272; doi:10.3897/zookeys.1175.90920)
Supplement: XML Treatment for Microdipoena thatitou [file zookeys.1175.90920-treatment9.xml]

<!DOCTYPE tp:taxon-treatment
  PUBLIC "-//TaxonX//DTD Taxonomic Treatment Publishing DTD v0 20100105//EN" "tax-treatment-NSO.dtd">
<tp:taxon-treatment xmlns:tp="http://www.plazi.org/taxpub"><tp:treatment-meta><kwd-group><label>Taxon classification</label><kwd>
                <named-content content-type="kingdom">Animalia</named-content>
              </kwd><kwd>
                <named-content content-type="order">Araneae</named-content>
              </kwd><kwd>
                <named-content content-type="family">Mysmenidae</named-content>
              </kwd></kwd-group><mixed-citation publication-type="journal"><person-group><name><surname>Zhang</surname><given-names>Qiuqiu</given-names></name><name><surname>Lin</surname><given-names>Yucheng</given-names></name></person-group><article-title>﻿Phylogenetic placement of eight poorly known spiders of <italic><tp:taxon-name><tp:taxon-name-part taxon-name-part-type="genus" reg="Microdipoena">Microdipoena</tp:taxon-name-part></tp:taxon-name></italic> (<tp:taxon-name><tp:taxon-name-part taxon-name-part-type="order">Araneae</tp:taxon-name-part></tp:taxon-name>, <tp:taxon-name><tp:taxon-name-part taxon-name-part-type="family">Mysmenidae</tp:taxon-name-part></tp:taxon-name>), with descriptions of five new species</article-title><source>Zookeys</source><day>21</day><month>08</month><year>2023</year><volume>1175</volume><fpage>333</fpage><lpage>373</lpage><pub-id pub-id-type="doi">10.3897/zookeys.1175.90920</pub-id></mixed-citation></tp:treatment-meta><tp:nomenclature><label>﻿</label><tp:taxon-name>
              <object-id xmlns:xlink="http://www.w3.org/1999/xlink" content-type="arpha" xlink:type="simple">C0D0E869-EECE-5484-8622-18B3F60964B7</object-id>
              <tp:taxon-name-part taxon-name-part-type="genus" reg="Microdipoena">Microdipoena</tp:taxon-name-part>
              <tp:taxon-name-part taxon-name-part-type="species" reg="thatitou">thatitou</tp:taxon-name-part>
              <object-id xmlns:xlink="http://www.w3.org/1999/xlink" content-type="zoobank" xlink:type="simple">https://zoobank.org/2FDF9219-4F93-4C86-9D58-672A52EEDC1D</object-id>
            </tp:taxon-name><tp:taxon-status xmlns:xlink="http://www.w3.org/1999/xlink" xlink:type="simple">sp. nov.</tp:taxon-status><xref ref-type="fig" rid="F18">Fig. 18</xref></tp:nomenclature><tp:treatment-sec sec-type="type material" id="SECID0E4JDI"><title>Type material.</title><p><bold><italic>Holotype</italic></bold> ♀ (<named-content xmlns:xlink="http://www.w3.org/1999/xlink" content-type="dwc:institutional_code" xlink:title="Natural History Museum of Sichuan University" xlink:href="http://grbio.org/institution/sichuan-university" xlink:type="simple">NHMSU</named-content>-No.83) <bold>Laos</bold>: Champasak Province, Muang Bachieng, Ban Lak 35, That Itou (<named-content xmlns:xlink="http://www.w3.org/1999/xlink" content-type="dwc:verbatimCoordinates" xlink:type="simple"><named-content content-type="geo-json" specific-use="{&#34;type&#34;:&#34;Point&#34;,&#34;coordinates&#34;:[106.101750,15.193800]}" id="NCID0ERKDI" xlink:type="simple">15°11.628'N, 106°06.105'E</named-content></named-content>; 810 m elev.), 26.VI.2009, PW. Jäger and S. Bayer leg.</p></tp:treatment-sec><tp:treatment-sec sec-type="etymology" id="SECID0EWKDI"><title>Etymology.</title><p>The specific name is derived from the type locality; noun in apposition.</p></tp:treatment-sec><tp:treatment-sec sec-type="diagnosis" id="SECID0E2KDI"><title>Diagnosis.</title><p>This new species can be distinguished from other congeners by the thickened, long S-shaped fertilization ducts and the entire membranous scape including distal end (Fig. <xref ref-type="fig" rid="F18">18D–F</xref>).</p><fig id="F18" position="float" orientation="portrait"><object-id xmlns:xlink="http://www.w3.org/1999/xlink" content-type="doi" xlink:type="simple">10.3897/zookeys.1175.90920.figure18</object-id><object-id xmlns:xlink="http://www.w3.org/1999/xlink" content-type="arpha" xlink:type="simple">A589EF09-990F-5368-9BBD-682D3201B3F7</object-id><label>Figure 18.</label><caption><p><italic><tp:taxon-name><tp:taxon-name-part taxon-name-part-type="genus" reg="Microdipoena">Microdipoena</tp:taxon-name-part><tp:taxon-name-part taxon-name-part-type="species" reg="thatitou">thatitou</tp:taxon-name-part></tp:taxon-name></italic> sp. nov., female from Laos <bold>A</bold> habitus, dorsal <bold>B</bold> habitus, ventral <bold>C</bold> habitus, lateral <bold>D</bold> epigyne, ventral <bold>E</bold> vulva, ventral <bold>F</bold> vulva, dorsal. Abbreviations: <abbrev xmlns:xlink="http://www.w3.org/1999/xlink" xlink:title="copulatory duct" id="ABBRID0EEMDI" xlink:type="simple">CD</abbrev>= copulatory duct, <abbrev xmlns:xlink="http://www.w3.org/1999/xlink" xlink:title="fertilization ducts" id="ABBRID0EIMDI" xlink:type="simple">FD</abbrev> = fertilization duct, S = spermathecal, <abbrev xmlns:xlink="http://www.w3.org/1999/xlink" xlink:title="scape" id="ABBRID0EMMDI" xlink:type="simple">Sp</abbrev> = Scape. Scale bars: 0.50 mm (<bold>A–C</bold>), 0.10 mm (<bold>D–F</bold>).</p></caption><graphic xmlns:xlink="http://www.w3.org/1999/xlink" xlink:href="zookeys-1175-333_article-90920__-g018.jpg" position="float" orientation="portrait" xlink:type="simple" id="oo_894931.jpg"><uri content-type="original_file" xlink:type="simple">https://binary.pensoft.net/fig/894931</uri></graphic></fig></tp:treatment-sec><tp:treatment-sec sec-type="description" id="SECID0EZMDI"><title>Description.</title><p><bold>Female (holotype)</bold>: Total length 0.82. Carapace 0.24 long, 0.32 wide, 0.24 high. Clypeus 0.06 high. Sternum 0.23 long, 0.18 wide. Abdomen 0.58 long, 0.58 wide, 0.51 high. Length of legs: I 1.13 (0.32, 0.12, 0.23, 0.22, 0.24); II 1.22 (0.24, 0.12, 0.20, 0.18, 0.20); III 0.62 (0.20, 0.08, 0.14, 0.10, 0.10); IV 0.84 (0.24, 0.12, 0.18, 0.14, 0.16).</p></tp:treatment-sec><tp:treatment-sec sec-type="description" id="SECID0EBNDI"><title>Somatic characters</title><p><bold>(Fig. <xref ref-type="fig" rid="F18">18A–C</xref>). <italic>Coloration</italic></bold>: carapace yellow centrally, yellow-brown marginally. Ocular base black. Chelicera, endites yellow, labium yellow, sternum pale yellow with two symmetrical black stripes. Legs yellow-brown. Abdomen silvery yellow dorsally, black with symmetrical white and yellow spots, silvery brown with two symmetrical silvery yellow stripes ventrally. <bold><italic>Prosoma</italic></bold>: carapace nearly pear-shaped in dorsal view. Cephalic part unelevated. Sternum scutiform, covered with sparse setae. <bold><italic>Legs</italic></bold>: covered with setae and bristles. Femurs I and II with sclerotized femoral spot. <bold><italic>Abdomen</italic></bold>: nearly spherical, covered with sparse pale setae.</p><p><bold><italic>Epigyne</italic></bold> (Fig. <xref ref-type="fig" rid="F18">18D–F</xref>): the structure can be seen through the cuticle. Scape membranous, soft, without weakly sclerotized distal end. Copulatory duct membranous, coiled under the spermathecae. Paired spermathecae oval. Fertilization ducts long, thick, and sclerotized, originated from the lower edge of the spermathecae, the composite structure of fertilization ducts and spermathecae S-shaped.</p><p><bold>Male.</bold> Unknown.</p></tp:treatment-sec><tp:treatment-sec sec-type="distribution" id="SECID0EHODI"><title>Distribution.</title><p>Laos (Champasak)</p></tp:treatment-sec></tp:taxon-treatment>
