# Supplementary material for: ﻿Phylogenetic placement of eight poorly known spiders of Microdipoena (Araneae, Mysmenidae), with descriptions of five new species
Source: Zookeys. 2023 Aug 21;1175:333–73. doi: 10.3897/zookeys.1175.90920 (PMC10463272; doi:10.3897/zookeys.1175.90920)
Supplement: XML Treatment for Microdipoena zhulin [file zookeys.1175.90920-treatment11.xml]

<!DOCTYPE tp:taxon-treatment
  PUBLIC "-//TaxonX//DTD Taxonomic Treatment Publishing DTD v0 20100105//EN" "tax-treatment-NSO.dtd">
<tp:taxon-treatment xmlns:tp="http://www.plazi.org/taxpub"><tp:treatment-meta><kwd-group><label>Taxon classification</label><kwd>
                <named-content content-type="kingdom">Animalia</named-content>
              </kwd><kwd>
                <named-content content-type="order">Araneae</named-content>
              </kwd><kwd>
                <named-content content-type="family">Mysmenidae</named-content>
              </kwd></kwd-group><mixed-citation publication-type="journal"><person-group><name><surname>Zhang</surname><given-names>Qiuqiu</given-names></name><name><surname>Lin</surname><given-names>Yucheng</given-names></name></person-group><article-title>﻿Phylogenetic placement of eight poorly known spiders of <italic><tp:taxon-name><tp:taxon-name-part taxon-name-part-type="genus" reg="Microdipoena">Microdipoena</tp:taxon-name-part></tp:taxon-name></italic> (<tp:taxon-name><tp:taxon-name-part taxon-name-part-type="order">Araneae</tp:taxon-name-part></tp:taxon-name>, <tp:taxon-name><tp:taxon-name-part taxon-name-part-type="family">Mysmenidae</tp:taxon-name-part></tp:taxon-name>), with descriptions of five new species</article-title><source>Zookeys</source><day>21</day><month>08</month><year>2023</year><volume>1175</volume><fpage>333</fpage><lpage>373</lpage><pub-id pub-id-type="doi">10.3897/zookeys.1175.90920</pub-id></mixed-citation></tp:treatment-meta><tp:nomenclature><label>﻿</label><tp:taxon-name>
              <object-id xmlns:xlink="http://www.w3.org/1999/xlink" content-type="arpha" xlink:type="simple">23455E39-FB94-503A-A548-1F76C2703B7A</object-id>
              <tp:taxon-name-part taxon-name-part-type="genus" reg="Microdipoena">Microdipoena</tp:taxon-name-part>
              <tp:taxon-name-part taxon-name-part-type="species" reg="zhulin">zhulin</tp:taxon-name-part>
              <object-id xmlns:xlink="http://www.w3.org/1999/xlink" content-type="zoobank" xlink:type="simple">https://zoobank.org/93F9A4B5-4500-4522-A02C-27433E8D3F84</object-id>
            </tp:taxon-name><tp:taxon-status xmlns:xlink="http://www.w3.org/1999/xlink" xlink:type="simple">sp. nov.</tp:taxon-status><xref ref-type="fig" rid="F21">Figs 21</xref><xref ref-type="fig" rid="F22">, 22</xref><xref ref-type="fig" rid="F23">, 23</xref></tp:nomenclature><tp:treatment-sec sec-type="type material" id="SECID0E2YDI"><title>Type material.</title><p><bold><italic>Holotype</italic></bold> ♀ and <bold><italic>paratype</italic></bold> 1♂ 3♀ (<named-content xmlns:xlink="http://www.w3.org/1999/xlink" content-type="dwc:institutional_code" xlink:title="Natural History Museum of Sichuan University" xlink:href="http://grbio.org/institution/sichuan-university" xlink:type="simple">NHMSU</named-content>-GX02) <bold>China</bold>: Guangxi Zhuang Autonomous Region, Guilin City, Lingui County, Ertang Township, Yanmendi Village, bamboo forest (<named-content xmlns:xlink="http://www.w3.org/1999/xlink" content-type="dwc:verbatimCoordinates" xlink:type="simple"><named-content content-type="geo-json" specific-use="{&#34;type&#34;:&#34;Point&#34;,&#34;coordinates&#34;:[100.203400,25.214867]}" id="NCID0ESZDI" xlink:type="simple">25°12.892'N, 100°12.204'E</named-content></named-content>; 165 m elev.), 19.VII.2013, H. Zhao leg.</p></tp:treatment-sec><tp:treatment-sec sec-type="etymology" id="SECID0EXZDI"><title>Etymology.</title><p>The specific name is derived from the Chinese pinyin for bamboo forest (zhú lín), refers to this species living in this habitats; noun in apposition.</p></tp:treatment-sec><tp:treatment-sec sec-type="diagnosis" id="SECID0E3ZDI"><title>Diagnosis.</title><p>This new species can be distinguished from other congeners by a combination of the following features of the copulatory organ: having a cymbial tooth near the distal edge of cymbium, the conductor with a small, thumb-shaped, upper process and a right, broad, lower process, the spherical spermathecae separated by ca 2.6× their diameter, the scape of uniform width from base to end, the vulva with two smooth, transparent membranes (probably part of copulatory ducts) (Figs <xref ref-type="fig" rid="F22">22B, D</xref>, <xref ref-type="fig" rid="F23">23D</xref>).</p></tp:treatment-sec><tp:treatment-sec sec-type="description" id="SECID0EK1DI"><title>Description.</title><p><bold>Male</bold>: Total length 1.27. Carapace 0.31 long, 0.44 wide, 0.40 high. Clypeus 0.06 high. Sternum 0.31 long, 0.24 wide. Abdomen 0.96 long, 0.87 wide, 0.93 high. Length of legs: I 0.87 (0.26, 0.10, 0.23, 0.15, 0.13); II 0.64 (0.10, 0.08, 0.18, 0.13, 0.15); III 0.49 (0.18, 0.05, 0.10, 0.08, 0.08); IV 0.64 (0.18, 0.08, 0.18, 0.1, 0.10).</p></tp:treatment-sec><tp:treatment-sec sec-type="description" id="SECID0ES1DI"><title>Somatic characters</title><p><bold>(Fig. <xref ref-type="fig" rid="F21">21A–C</xref>). <italic>Coloration</italic></bold>: carapace silvery yellow centrally, black marginally. Chelicera, endites, labium yellow; sternum yellow with two orange stripes. Legs yellow-black. Abdomen black with large white spots dorsally, yellow with black and white spots ventrally. <bold><italic>Prosoma</italic></bold>: carapace nearly hexagonal in dorsal view and peak-shaped in lateral view. Cephalic part elevated and flat. Sternum scutiform, plump, covered with sparse setae. <bold><italic>Legs</italic></bold>: covered with setae. Mating clasper on metatarsus I, two strong spines on tibia I. <bold><italic>Abdomen</italic></bold>: nearly globose in dorsal view, covered in black setae.</p><fig id="F21" position="float" orientation="portrait"><object-id xmlns:xlink="http://www.w3.org/1999/xlink" content-type="doi" xlink:type="simple">10.3897/zookeys.1175.90920.figure21</object-id><object-id xmlns:xlink="http://www.w3.org/1999/xlink" content-type="arpha" xlink:type="simple">2C658A7A-E357-566E-AD6A-8A32C1838A59</object-id><label>Figure 21.</label><caption><p><italic><tp:taxon-name><tp:taxon-name-part taxon-name-part-type="genus" reg="Microdipoena">Microdipoena</tp:taxon-name-part><tp:taxon-name-part taxon-name-part-type="species" reg="zhulin">zhulin</tp:taxon-name-part></tp:taxon-name></italic> sp. nov., male <bold>(A, B)</bold> and female <bold>(D–F)</bold> from Guangxi of China <bold>A</bold> habitus, dorsal <bold>B</bold> habitus, ventral <bold>C</bold> habitus, lateral <bold>D</bold> habitus, lateral <bold>E</bold> habitus, dorsal <bold>F</bold> habitus, ventral. Abbr.: <abbrev xmlns:xlink="http://www.w3.org/1999/xlink" xlink:title="femoral spot" id="ABBRID0EM3DI" xlink:type="simple">FS</abbrev> = femoral spot. Scale bars: 0.50 mm.</p></caption><graphic xmlns:xlink="http://www.w3.org/1999/xlink" xlink:href="zookeys-1175-333_article-90920__-g021.jpg" position="float" orientation="portrait" xlink:type="simple" id="oo_894934.jpg"><uri content-type="original_file" xlink:type="simple">https://binary.pensoft.net/fig/894934</uri></graphic></fig><p><bold><italic>Palp</italic></bold> (Fig. <xref ref-type="fig" rid="F22">22A, F–H</xref>): Cymbium translucent, the tip end of specialized as cymbial conductor, and the other end forming a large cymbial process, a small, sclerotized, cymbial tooth on the outward side of cymbial conductor. Paracymbium finger-shaped, with long setae. Conductor slightly sclerotized, with three large apophyses apically and an arched apophysis basally. Tegulum translucent, slightly swollen. Embolus long, coiled into two circles, the tip coiled and folded into a complex structure. Spermatic ducts can be seen through translucent tegulum.</p><fig id="F22" position="float" orientation="portrait"><object-id xmlns:xlink="http://www.w3.org/1999/xlink" content-type="doi" xlink:type="simple">10.3897/zookeys.1175.90920.figure22</object-id><object-id xmlns:xlink="http://www.w3.org/1999/xlink" content-type="arpha" xlink:type="simple">A8F214D3-DBCC-5FF4-937A-E22D4CB2A653</object-id><label>Figure 22.</label><caption><p><italic><tp:taxon-name><tp:taxon-name-part taxon-name-part-type="genus" reg="Microdipoena">Microdipoena</tp:taxon-name-part><tp:taxon-name-part taxon-name-part-type="species" reg="zhulin">zhulin</tp:taxon-name-part></tp:taxon-name></italic> sp. nov. from Guangxi of China <bold>A</bold> palp, apical <bold>B</bold> conductor, dorsal <bold>C</bold> cymbium, apical <bold>D</bold> cymbium, prolateral <bold>E</bold> left tibia I and metatarsus I, prolateral <bold>F</bold> palp, prolateral <bold>G</bold> palp, ventral <bold>H</bold> palp, retrolateral. Abbreviations: <abbrev xmlns:xlink="http://www.w3.org/1999/xlink" xlink:title="cymbial tooth" id="ABBRID0ED5DI" xlink:type="simple">CT</abbrev> = cymbial tooth, <abbrev xmlns:xlink="http://www.w3.org/1999/xlink" xlink:title="cymbium" id="ABBRID0EH5DI" xlink:type="simple">Cy</abbrev> = cymbium, <abbrev xmlns:xlink="http://www.w3.org/1999/xlink" xlink:title="cymbial conductor" id="ABBRID0EL5DI" xlink:type="simple">CyC</abbrev> = cymbial conductor, <abbrev xmlns:xlink="http://www.w3.org/1999/xlink" xlink:title="cymbial process" id="ABBRID0EP5DI" xlink:type="simple">CyP</abbrev> = cymbial process, E = embolus, <abbrev xmlns:xlink="http://www.w3.org/1999/xlink" xlink:title="Metatarsal clasping spine" id="ABBRID0ET5DI" xlink:type="simple">MC</abbrev> = mating clasper, <abbrev xmlns:xlink="http://www.w3.org/1999/xlink" xlink:title="patella" id="ABBRID0EX5DI" xlink:type="simple">Pa</abbrev> = patella, <abbrev xmlns:xlink="http://www.w3.org/1999/xlink" xlink:title="paracymbium" id="ABBRID0E25DI" xlink:type="simple">PC</abbrev> = paracymbium, T = tegulum, <abbrev xmlns:xlink="http://www.w3.org/1999/xlink" xlink:title="tibia" id="ABBRID0E65DI" xlink:type="simple">Ti</abbrev> = tibia, <abbrev xmlns:xlink="http://www.w3.org/1999/xlink" xlink:title="tibial macrosetae on male leg I" id="ABBRID0ED6DI" xlink:type="simple">TS</abbrev> = tibial spine. Scale bars: 0.10 mm.</p></caption><graphic xmlns:xlink="http://www.w3.org/1999/xlink" xlink:href="zookeys-1175-333_article-90920__-g022.jpg" position="float" orientation="portrait" xlink:type="simple" id="oo_894935.jpg"><uri content-type="original_file" xlink:type="simple">https://binary.pensoft.net/fig/894935</uri></graphic></fig><p><bold>Female (holotype).</bold> Total length 1.58. Carapace 0.65 long, 0.75 wide, 0.62 high. Clypeus 0.12 high. Sternum 0.47 long, 0.47 wide. Abdomen 0.93 long, 0.84 wide, 0.92 high. Length of legs: I 1.61 (0.64, 0.18, 0.26, 0.20, 0.33); II 1.39 (0.49, 0.18, 0.26, 0.18, 0.28); III 0.86 (0.28, 0.10, 0.18, 0.14, 0.16); IV 1.04 (0.36, 0.10, 0.18, 0.18, 0.22).</p></tp:treatment-sec><tp:treatment-sec sec-type="description" id="SECID0EQ6DI"><title>Somatic characters</title><p><bold>(Fig. <xref ref-type="fig" rid="F21">21D–F</xref>). <italic>Coloration</italic></bold>: carapace pale yellow centrally, brown marginally. Ocular base black. Chelicera, endites, labium, and sternum yellow. Legs yellow-brown. Abdomen nearly white dorsally, black with multiple white and yellow spots ventrally. <bold><italic>Prosoma</italic></bold>: carapace nearly pear-shaped in dorsal view. Cephalic part slightly elevated. Sternum scutiform, slightly plump, covered in sparse setae. <bold><italic>Legs</italic></bold>: covered with setae and bristles. Femurs I and II with sclerotized femoral spot. <bold><italic>Abdomen</italic></bold>: nearly globose in dorsal view, covered with black setae.</p><p><bold><italic>Epigyne</italic></bold> (Fig. <xref ref-type="fig" rid="F23">23A–D</xref>): scape long, with wide folds, tip sclerotized. Copulatory duct membranous, coiled under the spermathecae. Fertilization ducts slightly sclerotized, originating from the ventral side of the epigyne and bent anteriorly. Paired spermathecae nearly round, separated by nearly double their diameter.</p><fig id="F23" position="float" orientation="portrait"><object-id xmlns:xlink="http://www.w3.org/1999/xlink" content-type="doi" xlink:type="simple">10.3897/zookeys.1175.90920.figure23</object-id><object-id xmlns:xlink="http://www.w3.org/1999/xlink" content-type="arpha" xlink:type="simple">21AA4600-9097-5725-91C2-0B0E0FE79CAE</object-id><label>Figure 23.</label><caption><p><italic><tp:taxon-name><tp:taxon-name-part taxon-name-part-type="genus" reg="Microdipoena">Microdipoena</tp:taxon-name-part><tp:taxon-name-part taxon-name-part-type="species" reg="zhulin">zhulin</tp:taxon-name-part></tp:taxon-name></italic> sp. nov. from Guangxi of China <bold>A</bold> epigyne, ventral <bold>B</bold> epigyne, lateral <bold>C</bold> vulva, ventral <bold>D</bold> vulva, dorsal. Abbreviations: <abbrev xmlns:xlink="http://www.w3.org/1999/xlink" xlink:title="copulatory duct" id="ABBRID0EOBAK" xlink:type="simple">CD</abbrev> = copulatory duct, <abbrev xmlns:xlink="http://www.w3.org/1999/xlink" xlink:title="fertilization ducts" id="ABBRID0ESBAK" xlink:type="simple">FD</abbrev> = fertilization duct, S = spermathecal, <abbrev xmlns:xlink="http://www.w3.org/1999/xlink" xlink:title="scape" id="ABBRID0EWBAK" xlink:type="simple">Sp</abbrev> = scape. Scale bars: 0.10 mm.</p></caption><graphic xmlns:xlink="http://www.w3.org/1999/xlink" xlink:href="zookeys-1175-333_article-90920__-g023.jpg" position="float" orientation="portrait" xlink:type="simple" id="oo_894936.jpg"><uri content-type="original_file" xlink:type="simple">https://binary.pensoft.net/fig/894936</uri></graphic></fig></tp:treatment-sec><tp:treatment-sec sec-type="distribution" id="SECID0E6BAK"><title>Distribution.</title><p>China (Guangxi).</p></tp:treatment-sec></tp:taxon-treatment>
